# Supplementary material for: Methyl 4-hy­droxy-1,1-dioxo-2-(2-phenyl­eth­yl)-2H-1λ6,2-benzothia­zine-3-carboxyl­ate
Source: Acta Crystallogr Sect E Struct Rep Online. 2011 Nov 25;67(Pt 12):o3445. doi: 10.1107/S160053681104966X (PMC3239077; doi:10.1107/S160053681104966X)
Supplement: Supplementary file 1 [file e-67-o3445-sup1.cif]

##############################################################################
#                                                                            #
# This CIF contains the data in a paper accepted for publication in          #
# Acta Crystallographica Section E. It conforms to the requirements of       #
# Notes for Authors for Acta Crystallographica Section E, and has been       #
# peer reviewed under the auspices of the IUCr Commission on Journals.       #
#                                                                            #
# Full details of the Crystallographic Information File format               #
# are given in the paper "The Crystallographic Information File (CIF):       #
# a New Standard Archive File for Crystallography" by S. R. Hall, F. H.      #
# Allen and I. D. Brown [Acta Cryst. (1991), A47, 655-685].                  #
#                                                                            #
# The current version of the core CIF dictionary is obtainable from          #
# ftp://ftp.iucr.org/pub/cif_core.dic.                                       #
#                                                                            #
# Software is freely available for graphical display of the structure(s)     #
# in this CIF. For information consult the CIF software page                 #
# http://www.iucr.org/resources/cif/software.                                #
#                                                                            #
# This file may be used for bona fide research purposes within the           #
# scientific community so long as proper attribution is given to the journal # 
# article from which it was obtained.                                        #
#                                                                            #
##############################################################################
data_I
_audit_creation_method     SHELXL-97
_chemical_name_systematic
;
Methyl 4-hydroxy-1,1-dioxo-2-(2-phenylethyl)-2<i>H</i>-
1\l^6^,2-benzothiazine-3-carboxylate
;
_chemical_name_common
;
;
_chemical_formula_moiety     'C18 H17 N O5 S'
_chemical_formula_sum     'C18 H17 N O5 S'
_chemical_formula_iupac     'C18 H17 N O5 S'
_chemical_formula_weight     359.39
_chemical_melting_point     ?
_symmetry_cell_setting     monoclinic
_symmetry_space_group_name_H-M     'P 21/c'
_symmetry_space_group_name_Hall     '-P 2ybc'
loop_
    _symmetry_equiv_pos_as_xyz
    'x, y, z'
    '-x, y+1/2, -z+1/2'
    '-x, -y, -z'
    'x, -y-1/2, z-1/2'
_cell_length_a     9.018(2)
_cell_length_b     19.026(4)
_cell_length_c     10.193(2)
_cell_angle_alpha     90.00
_cell_angle_beta     106.441(3)
_cell_angle_gamma     90.00
_cell_volume     1677.3(7)
_cell_formula_units_Z     4
_cell_measurement_reflns_used     2258
_cell_measurement_theta_min     2.34
_cell_measurement_theta_max     22.89
_cell_measurement_temperature     100(2)
_exptl_crystal_description     'block'
_exptl_crystal_colour     'colorless'
_exptl_crystal_size_max     0.37
_exptl_crystal_size_mid     0.23
_exptl_crystal_size_min     0.08
_exptl_crystal_density_diffrn     1.423
_exptl_crystal_density_meas     ?
_exptl_crystal_density_method     'not measured'
_exptl_crystal_F_000     752
_exptl_absorpt_coefficient_mu     0.222
_exptl_absorpt_correction_type     multi-scan
_exptl_absorpt_process_details     '(SADABS; Bruker, 2007)'
_exptl_absorpt_correction_T_min     0.9223
_exptl_absorpt_correction_T_max     0.9824
_exptl_special_details
;
;
_diffrn_ambient_temperature     100(2)
_diffrn_radiation_type     MoK\a
_diffrn_radiation_wavelength     0.71073
_diffrn_radiation_source     'fine-focus sealed tube'
_diffrn_radiation_monochromator     graphite
_diffrn_measurement_device_type
              'Bruker SMART 1K diffractometer with a Bruker APEXII CCD detector'
_diffrn_measurement_method     '\f and \w scans'
_diffrn_detector_area_resol_mean     ?
_diffrn_reflns_number     19773
_diffrn_reflns_av_R_equivalents     0.0944
_diffrn_reflns_av_sigmaI/netI     0.0820
_diffrn_reflns_theta_min     2.14
_diffrn_reflns_theta_max     28.39
_diffrn_reflns_theta_full     26.00
_diffrn_measured_fraction_theta_max     0.966
_diffrn_measured_fraction_theta_full     0.998
_diffrn_reflns_limit_h_min     -11
_diffrn_reflns_limit_h_max     11
_diffrn_reflns_limit_k_min     -25
_diffrn_reflns_limit_k_max     25
_diffrn_reflns_limit_l_min     -13
_diffrn_reflns_limit_l_max     13
_diffrn_standards_number     0
_diffrn_standards_interval_count     .
_diffrn_standards_interval_time     .
_diffrn_standards_decay_%     ?
_refine_special_details
;
 Refinement of F^2^ against ALL reflections.  The weighted R-factor wR and
 goodness of fit S are based on F^2^, conventional R-factors R are based
 on F, with F set to zero for negative F^2^. The threshold expression of
 F^2^ > 2\s(F^2^) is used only for calculating R-factors(gt) etc. and is
 not relevant to the choice of reflections for refinement.  R-factors based
 on F^2^ are statistically about twice as large as those based on F, and R-
 factors based on ALL data will be even larger.
;
_reflns_number_total     4066
_reflns_number_gt     2735
_reflns_threshold_expression     I>2\s(I)
_refine_ls_structure_factor_coef     Fsqd
_refine_ls_matrix_type     full
_refine_ls_R_factor_all     0.0885
_refine_ls_R_factor_gt     0.0494
_refine_ls_wR_factor_gt     0.1009
_refine_ls_wR_factor_ref     0.1162
_refine_ls_goodness_of_fit_ref     1.007
_refine_ls_restrained_S_all     1.007
_refine_ls_number_reflns     4066
_refine_ls_number_parameters     230
_refine_ls_number_restraints     0
_refine_ls_hydrogen_treatment     mixed
_refine_ls_weighting_scheme     calc
_refine_ls_weighting_details
         'calc w=1/[\s^2^(Fo^2^)+(0.0449P)^2^+0.2677P] where P=(Fo^2^+2Fc^2^)/3'
_atom_sites_solution_hydrogens     geom
_atom_sites_solution_primary     direct
_atom_sites_solution_secondary     difmap
_refine_ls_shift/su_max     0.000
_refine_ls_shift/su_mean     0.000
_refine_diff_density_max     0.377
_refine_diff_density_min     -0.435
_refine_ls_extinction_method     none
_refine_ls_extinction_coef     ?
loop_
    _atom_type_symbol
    _atom_type_description
    _atom_type_scat_dispersion_real
    _atom_type_scat_dispersion_imag
    _atom_type_scat_source
    'C' 'C' 0.0033 0.0016
                         'International Tables Vol C Tables 4.2.6.8 and 6.1.1.4'
    'H' 'H' 0.0000 0.0000
                         'International Tables Vol C Tables 4.2.6.8 and 6.1.1.4'
    'N' 'N' 0.0061 0.0033
                         'International Tables Vol C Tables 4.2.6.8 and 6.1.1.4'
    'O' 'O' 0.0106 0.0060
                         'International Tables Vol C Tables 4.2.6.8 and 6.1.1.4'
    'S' 'S' 0.1246 0.1234
                         'International Tables Vol C Tables 4.2.6.8 and 6.1.1.4'
_computing_data_collection     'SMART (Bruker, 2001)'
_computing_cell_refinement     'SAINT (Bruker, 2001)'
_computing_data_reduction     'SAINT (Bruker, 2001)'
_computing_structure_solution     'SHELXS97 (Sheldrick, 2008)'
_computing_structure_refinement     'SHELXL97 (Sheldrick, 2008)'
_computing_molecular_graphics     'PLATON (Spek, 2009)'
_computing_publication_material
;
X-SEED (Barbour, 2001), WinGX (Farrugia, 1999) and PLATON (Spek,
2009)
;
loop_
    _atom_site_type_symbol
    _atom_site_label
    _atom_site_fract_x
    _atom_site_fract_y
    _atom_site_fract_z
    _atom_site_U_iso_or_equiv
    _atom_site_adp_type
    _atom_site_calc_flag
    _atom_site_refinement_flags
    _atom_site_occupancy
    _atom_site_symmetry_multiplicity
    _atom_site_disorder_assembly
    _atom_site_disorder_group
    S S1 0.29319(6) 0.07784(3) 0.51969(5) 0.01673(14) Uani d . 1 1 . .
    O O3 0.30860(16) 0.00885(8) 0.46983(15) 0.0214(4) Uani d . 1 1 . .
    O O5 -0.10038(17) 0.12689(8) 0.61803(15) 0.0231(4) Uani d . 1 1 . .
    O O1 0.13070(18) 0.28877(8) 0.48807(17) 0.0251(4) Uani d . 1 1 . .
    O O4 -0.07394(18) 0.24350(9) 0.60086(17) 0.0276(4) Uani d . 1 1 . .
    N N1 0.10892(18) 0.09548(9) 0.48635(17) 0.0154(4) Uani d . 1 1 . .
    O O2 0.36535(16) 0.09408(8) 0.65995(14) 0.0227(4) Uani d . 1 1 . .
    C C1 0.3551(2) 0.14133(12) 0.4212(2) 0.0170(5) Uani d . 1 1 . .
    C C7 0.1578(2) 0.22064(12) 0.4703(2) 0.0182(5) Uani d . 1 1 . .
    C C8 0.0779(2) 0.16750(11) 0.5085(2) 0.0177(5) Uani d . 1 1 . .
    C C5 0.3377(2) 0.26007(12) 0.3379(2) 0.0220(5) Uani d . 1 1 . .
    H H5 0.2933 0.3057 0.3300 0.026 Uiso calc R 1 1 . .
    C C9 -0.0383(2) 0.18329(12) 0.5789(2) 0.0207(5) Uani d . 1 1 . .
    C C6 0.2849(2) 0.20757(11) 0.4087(2) 0.0180(5) Uani d . 1 1 . .
    C C2 0.4731(2) 0.12640(12) 0.3629(2) 0.0214(5) Uani d . 1 1 . .
    H H2 0.5193 0.0811 0.3720 0.026 Uiso calc R 1 1 . .
    C C17 -0.3703(2) 0.07609(13) -0.0561(2) 0.0235(5) Uani d . 1 1 . .
    H H17 -0.4494 0.1074 -0.1035 0.028 Uiso calc R 1 1 . .
    C C18 -0.2463(2) 0.10137(12) 0.0471(2) 0.0209(5) Uani d . 1 1 . .
    H H18 -0.2404 0.1500 0.0694 0.025 Uiso calc R 1 1 . .
    C C11 -0.0022(2) 0.05922(11) 0.3704(2) 0.0170(5) Uani d . 1 1 . .
    H H11A -0.1082 0.0670 0.3773 0.020 Uiso calc R 1 1 . .
    H H11B 0.0185 0.0081 0.3786 0.020 Uiso calc R 1 1 . .
    C C3 0.5220(3) 0.17932(13) 0.2911(2) 0.0270(6) Uani d . 1 1 . .
    H H3 0.6021 0.1701 0.2496 0.032 Uiso calc R 1 1 . .
    C C15 -0.2653(3) -0.03981(13) -0.0196(2) 0.0247(5) Uani d . 1 1 . .
    H H15 -0.2717 -0.0884 -0.0421 0.030 Uiso calc R 1 1 . .
    C C4 0.4549(3) 0.24549(13) 0.2793(2) 0.0257(5) Uani d . 1 1 . .
    H H4 0.4901 0.2813 0.2303 0.031 Uiso calc R 1 1 . .
    C C12 0.0052(2) 0.08358(12) 0.2302(2) 0.0225(5) Uani d . 1 1 . .
    H H12A 0.0047 0.1356 0.2273 0.027 Uiso calc R 1 1 . .
    H H12B 0.1029 0.0671 0.2146 0.027 Uiso calc R 1 1 . .
    C C14 -0.1420(3) -0.01493(13) 0.0835(2) 0.0249(5) Uani d . 1 1 . .
    H H14 -0.0642 -0.0467 0.1314 0.030 Uiso calc R 1 1 . .
    C C13 -0.1300(2) 0.05577(12) 0.1181(2) 0.0196(5) Uani d . 1 1 . .
    C C16 -0.3799(3) 0.00572(13) -0.0903(2) 0.0239(5) Uani d . 1 1 . .
    H H16 -0.4643 -0.0113 -0.1619 0.029 Uiso calc R 1 1 . .
    C C10 -0.2150(3) 0.13972(14) 0.6903(3) 0.0314(6) Uani d . 1 1 . .
    H H10A -0.2992 0.1682 0.6329 0.047 Uiso calc R 1 1 . .
    H H10B -0.1669 0.1649 0.7756 0.047 Uiso calc R 1 1 . .
    H H10C -0.2564 0.0948 0.7111 0.047 Uiso calc R 1 1 . .
    H H1 0.057(3) 0.2878(14) 0.534(3) 0.047 Uiso d . 1 1 . .
loop_
    _atom_site_aniso_label
    _atom_site_aniso_U_11
    _atom_site_aniso_U_22
    _atom_site_aniso_U_33
    _atom_site_aniso_U_12
    _atom_site_aniso_U_13
    _atom_site_aniso_U_23
    S1 0.0166(2) 0.0155(3) 0.0161(3) 0.0009(2) 0.0015(2) 0.0007(2)
    O3 0.0204(7) 0.0153(8) 0.0269(8) 0.0031(6) 0.0042(7) -0.0005(7)
    O5 0.0245(8) 0.0217(9) 0.0271(9) -0.0026(7) 0.0138(7) -0.0042(7)
    O1 0.0285(9) 0.0147(9) 0.0347(10) 0.0009(7) 0.0130(8) -0.0018(7)
    O4 0.0287(9) 0.0193(9) 0.0370(10) 0.0027(7) 0.0127(8) -0.0047(7)
    N1 0.0155(8) 0.0138(10) 0.0158(9) 0.0005(7) 0.0025(7) 0.0009(7)
    O2 0.0237(8) 0.0235(9) 0.0171(8) -0.0012(7) -0.0005(7) 0.0002(7)
    C1 0.0154(9) 0.0186(12) 0.0136(10) -0.0025(9) -0.0016(8) -0.0005(9)
    C7 0.0188(10) 0.0161(12) 0.0172(11) 0.0004(9) 0.0009(9) -0.0006(9)
    C8 0.0190(10) 0.0174(12) 0.0152(10) 0.0025(9) 0.0026(9) -0.0016(9)
    C5 0.0237(11) 0.0182(12) 0.0211(12) -0.0006(9) 0.0018(10) 0.0023(9)
    C9 0.0182(10) 0.0210(13) 0.0204(11) -0.0007(9) 0.0015(9) -0.0017(10)
    C6 0.0175(10) 0.0179(12) 0.0158(11) -0.0035(9) 0.0002(9) -0.0018(9)
    C2 0.0190(10) 0.0219(13) 0.0209(11) -0.0003(9) 0.0020(9) -0.0029(9)
    C17 0.0217(11) 0.0287(14) 0.0186(11) 0.0019(10) 0.0035(9) 0.0039(10)
    C18 0.0259(11) 0.0193(12) 0.0177(11) -0.0029(10) 0.0067(10) -0.0004(9)
    C11 0.0162(10) 0.0177(12) 0.0160(10) -0.0016(8) 0.0030(9) -0.0007(8)
    C3 0.0223(11) 0.0353(16) 0.0248(12) -0.0029(10) 0.0089(10) -0.0019(11)
    C15 0.0301(12) 0.0205(13) 0.0243(12) 0.0002(10) 0.0089(10) -0.0030(10)
    C4 0.0256(12) 0.0267(14) 0.0245(13) -0.0067(10) 0.0066(10) 0.0046(10)
    C12 0.0227(10) 0.0248(13) 0.0182(11) -0.0036(10) 0.0030(9) 0.0031(10)
    C14 0.0243(11) 0.0253(14) 0.0234(12) 0.0041(10) 0.0040(10) 0.0020(10)
    C13 0.0208(11) 0.0247(13) 0.0136(10) -0.0026(9) 0.0053(9) 0.0001(9)
    C16 0.0237(11) 0.0287(14) 0.0170(11) -0.0045(10) 0.0017(9) -0.0036(10)
    C10 0.0303(12) 0.0354(16) 0.0360(14) -0.0049(11) 0.0215(12) -0.0120(12)
_geom_special_details
;
 All s.u.'s (except the s.u. in the dihedral angle between two l.s. planes)
 are estimated using the full covariance matrix.  The cell s.u.'s are taken
 into account individually in the estimation of s.u.'s in distances, angles
 and torsion angles; correlations between s.u.'s in cell parameters are only
 used when they are defined by crystal symmetry.  An approximate (isotropic)
 treatment of cell s.u.'s is used for estimating s.u.'s involving l.s. planes.
;
loop_
    _geom_bond_atom_site_label_1
    _geom_bond_atom_site_label_2
    _geom_bond_site_symmetry_2
    _geom_bond_distance
    _geom_bond_publ_flag
    S1 O2 . 1.4270(15) ?
    S1 O3 . 1.4285(16) ?
    S1 N1 . 1.6339(17) ?
    S1 C1 . 1.760(2) ?
    O5 C9 . 1.323(3) ?
    O5 C10 . 1.449(3) ?
    O1 C7 . 1.341(3) ?
    O1 H1 . 0.92(3) ?
    O4 C9 . 1.227(3) ?
    N1 C8 . 1.429(3) ?
    N1 C11 . 1.485(3) ?
    C1 C2 . 1.387(3) ?
    C1 C6 . 1.400(3) ?
    C7 C8 . 1.361(3) ?
    C7 C6 . 1.475(3) ?
    C8 C9 . 1.459(3) ?
    C5 C4 . 1.382(3) ?
    C5 C6 . 1.392(3) ?
    C5 H5 . 0.9500 ?
    C2 C3 . 1.389(3) ?
    C2 H2 . 0.9500 ?
    C17 C16 . 1.380(3) ?
    C17 C18 . 1.386(3) ?
    C17 H17 . 0.9500 ?
    C18 C13 . 1.395(3) ?
    C18 H18 . 0.9500 ?
    C11 C12 . 1.521(3) ?
    C11 H11A . 0.9900 ?
    C11 H11B . 0.9900 ?
    C3 C4 . 1.387(3) ?
    C3 H3 . 0.9500 ?
    C15 C14 . 1.379(3) ?
    C15 C16 . 1.384(3) ?
    C15 H15 . 0.9500 ?
    C4 H4 . 0.9500 ?
    C12 C13 . 1.511(3) ?
    C12 H12A . 0.9900 ?
    C12 H12B . 0.9900 ?
    C14 C13 . 1.387(3) ?
    C14 H14 . 0.9500 ?
    C16 H16 . 0.9500 ?
    C10 H10A . 0.9800 ?
    C10 H10B . 0.9800 ?
    C10 H10C . 0.9800 ?
loop_
    _geom_angle_atom_site_label_1
    _geom_angle_atom_site_label_2
    _geom_angle_atom_site_label_3
    _geom_angle_site_symmetry_1
    _geom_angle_site_symmetry_3
    _geom_angle
    _geom_angle_publ_flag
    O2 S1 O3 . . 119.52(9) ?
    O2 S1 N1 . . 108.21(9) ?
    O3 S1 N1 . . 108.08(9) ?
    O2 S1 C1 . . 107.13(9) ?
    O3 S1 C1 . . 110.45(10) ?
    N1 S1 C1 . . 102.04(9) ?
    C9 O5 C10 . . 116.10(18) ?
    C7 O1 H1 . . 103.7(17) ?
    C8 N1 C11 . . 116.93(16) ?
    C8 N1 S1 . . 113.41(13) ?
    C11 N1 S1 . . 119.16(14) ?
    C2 C1 C6 . . 121.8(2) ?
    C2 C1 S1 . . 120.63(17) ?
    C6 C1 S1 . . 117.50(16) ?
    O1 C7 C8 . . 123.2(2) ?
    O1 C7 C6 . . 114.46(19) ?
    C8 C7 C6 . . 122.3(2) ?
    C7 C8 N1 . . 121.54(19) ?
    C7 C8 C9 . . 120.0(2) ?
    N1 C8 C9 . . 118.38(19) ?
    C4 C5 C6 . . 119.7(2) ?
    C4 C5 H5 . . 120.1 ?
    C6 C5 H5 . . 120.1 ?
    O4 C9 O5 . . 123.2(2) ?
    O4 C9 C8 . . 122.9(2) ?
    O5 C9 C8 . . 113.92(19) ?
    C5 C6 C1 . . 118.8(2) ?
    C5 C6 C7 . . 121.3(2) ?
    C1 C6 C7 . . 119.92(19) ?
    C1 C2 C3 . . 118.3(2) ?
    C1 C2 H2 . . 120.8 ?
    C3 C2 H2 . . 120.8 ?
    C16 C17 C18 . . 120.5(2) ?
    C16 C17 H17 . . 119.8 ?
    C18 C17 H17 . . 119.8 ?
    C17 C18 C13 . . 120.3(2) ?
    C17 C18 H18 . . 119.9 ?
    C13 C18 H18 . . 119.9 ?
    N1 C11 C12 . . 114.02(17) ?
    N1 C11 H11A . . 108.7 ?
    C12 C11 H11A . . 108.7 ?
    N1 C11 H11B . . 108.7 ?
    C12 C11 H11B . . 108.7 ?
    H11A C11 H11B . . 107.6 ?
    C4 C3 C2 . . 120.5(2) ?
    C4 C3 H3 . . 119.7 ?
    C2 C3 H3 . . 119.7 ?
    C14 C15 C16 . . 120.3(2) ?
    C14 C15 H15 . . 119.9 ?
    C16 C15 H15 . . 119.9 ?
    C5 C4 C3 . . 120.9(2) ?
    C5 C4 H4 . . 119.6 ?
    C3 C4 H4 . . 119.6 ?
    C13 C12 C11 . . 111.30(18) ?
    C13 C12 H12A . . 109.4 ?
    C11 C12 H12A . . 109.4 ?
    C13 C12 H12B . . 109.4 ?
    C11 C12 H12B . . 109.4 ?
    H12A C12 H12B . . 108.0 ?
    C15 C14 C13 . . 121.0(2) ?
    C15 C14 H14 . . 119.5 ?
    C13 C14 H14 . . 119.5 ?
    C14 C13 C18 . . 118.5(2) ?
    C14 C13 C12 . . 121.3(2) ?
    C18 C13 C12 . . 120.1(2) ?
    C17 C16 C15 . . 119.4(2) ?
    C17 C16 H16 . . 120.3 ?
    C15 C16 H16 . . 120.3 ?
    O5 C10 H10A . . 109.5 ?
    O5 C10 H10B . . 109.5 ?
    H10A C10 H10B . . 109.5 ?
    O5 C10 H10C . . 109.5 ?
    H10A C10 H10C . . 109.5 ?
    H10B C10 H10C . . 109.5 ?
loop_
    _geom_torsion_atom_site_label_1
    _geom_torsion_atom_site_label_2
    _geom_torsion_atom_site_label_3
    _geom_torsion_atom_site_label_4
    _geom_torsion_site_symmetry_1
    _geom_torsion_site_symmetry_2
    _geom_torsion_site_symmetry_3
    _geom_torsion_site_symmetry_4
    _geom_torsion
    _geom_torsion_publ_flag
    O2 S1 N1 C8 . . . . 59.99(16) ?
    O3 S1 N1 C8 . . . . -169.24(14) ?
    C1 S1 N1 C8 . . . . -52.79(16) ?
    O2 S1 N1 C11 . . . . -156.23(15) ?
    O3 S1 N1 C11 . . . . -25.46(18) ?
    C1 S1 N1 C11 . . . . 90.99(17) ?
    O2 S1 C1 C2 . . . . 99.50(18) ?
    O3 S1 C1 C2 . . . . -32.19(19) ?
    N1 S1 C1 C2 . . . . -146.92(17) ?
    O2 S1 C1 C6 . . . . -78.19(17) ?
    O3 S1 C1 C6 . . . . 150.11(15) ?
    N1 S1 C1 C6 . . . . 35.39(18) ?
    O1 C7 C8 N1 . . . . 179.24(18) ?
    C6 C7 C8 N1 . . . . -2.4(3) ?
    O1 C7 C8 C9 . . . . -3.3(3) ?
    C6 C7 C8 C9 . . . . 175.06(18) ?
    C11 N1 C8 C7 . . . . -103.1(2) ?
    S1 N1 C8 C7 . . . . 41.5(2) ?
    C11 N1 C8 C9 . . . . 79.4(2) ?
    S1 N1 C8 C9 . . . . -136.00(16) ?
    C10 O5 C9 O4 . . . . -0.2(3) ?
    C10 O5 C9 C8 . . . . 179.15(18) ?
    C7 C8 C9 O4 . . . . 3.4(3) ?
    N1 C8 C9 O4 . . . . -179.04(19) ?
    C7 C8 C9 O5 . . . . -175.93(18) ?
    N1 C8 C9 O5 . . . . 1.6(3) ?
    C4 C5 C6 C1 . . . . 1.4(3) ?
    C4 C5 C6 C7 . . . . -178.7(2) ?
    C2 C1 C6 C5 . . . . -1.3(3) ?
    S1 C1 C6 C5 . . . . 176.40(16) ?
    C2 C1 C6 C7 . . . . 178.87(19) ?
    S1 C1 C6 C7 . . . . -3.5(3) ?
    O1 C7 C6 C5 . . . . -18.7(3) ?
    C8 C7 C6 C5 . . . . 162.8(2) ?
    O1 C7 C6 C1 . . . . 161.14(18) ?
    C8 C7 C6 C1 . . . . -17.4(3) ?
    C6 C1 C2 C3 . . . . 0.3(3) ?
    S1 C1 C2 C3 . . . . -177.31(16) ?
    C16 C17 C18 C13 . . . . -0.4(3) ?
    C8 N1 C11 C12 . . . . 71.0(2) ?
    S1 N1 C11 C12 . . . . -71.6(2) ?
    C1 C2 C3 C4 . . . . 0.5(3) ?
    C6 C5 C4 C3 . . . . -0.6(3) ?
    C2 C3 C4 C5 . . . . -0.4(3) ?
    N1 C11 C12 C13 . . . . -168.72(18) ?
    C16 C15 C14 C13 . . . . -0.1(3) ?
    C15 C14 C13 C18 . . . . 0.5(3) ?
    C15 C14 C13 C12 . . . . -179.6(2) ?
    C17 C18 C13 C14 . . . . -0.2(3) ?
    C17 C18 C13 C12 . . . . 179.85(19) ?
    C11 C12 C13 C14 . . . . -70.4(3) ?
    C11 C12 C13 C18 . . . . 109.5(2) ?
    C18 C17 C16 C15 . . . . 0.8(3) ?
    C14 C15 C16 C17 . . . . -0.6(3) ?
loop_
    _geom_hbond_atom_site_label_D
    _geom_hbond_atom_site_label_H
    _geom_hbond_atom_site_label_A
    _geom_hbond_site_symmetry_A
    _geom_hbond_distance_DH
    _geom_hbond_distance_HA
    _geom_hbond_distance_DA
    _geom_hbond_angle_DHA
    C2 H2 O3 3_656 0.95 2.55 3.391(3) 147
    C17 H17 O2 1_454 0.95 2.53 3.205(3) 128
    C18 H18 O4 4_565 0.95 2.49 3.308(3) 145
    O1 H1 O4 . 0.92(3) 1.74(3) 2.583(2) 152(3)
data_global
_journal_date_recd_electronic     2011-11-17
_journal_date_accepted     2011-11-21
_journal_name_full     'Acta Crystallographica, Section E'
_journal_year     2011
_journal_volume     67
_journal_issue     12
_journal_page_first     o3445
_journal_page_last     o3445
_journal_paper_category     QO
_journal_coeditor_code     HB6520
_publ_contact_author_name     'Muhammad Nadeem Arshad'
_publ_contact_author_address
;
X-ray Diffraction and Crystallography Laboratory, Department of Physics,
School of Physical Sciences, University of the Punjab,
Quaid-e-Azam Campus, Lahore 54590, Pakistan
;
_publ_contact_author_email     'mnachemist@hotmail.com'
_publ_contact_author_fax     ?
_publ_contact_author_phone     '+923334537630'
_publ_section_title
;\
Methyl
4-hydroxy-1,1-dioxo-2-(2-phenylethyl)-2<i>H</i>-1\l^6^,2-benzothiazine-3-\
carboxylate
;
loop_
    _publ_author_name
    _publ_author_footnote
    _publ_author_address
    'Arshad, Muhammad Nadeem' .
;
Department of Chemistry, University of Gujrat (H. H. Campus), Gujrat 50700,
Pakistan
;
    'Khan, Islam Ullah' .
;
Materials Chemistry Laboratory, Department of Chemistry,
GC University, Lahore 54000, Pakistan
;
    'Zia-ur-Rehman, Muhammad' .
;
Applied Chemistry Research Centre PCSIR Laboratories Complex, Lahore 54600,
Pakistan
;
    'Danish, Muhammad' .
;
Department of Chemistry, University of Gujrat (H. H. Campus), Gujrat 50700,
Pakistan
;
    'Holman, K. Travis' .
;
Department of Chemistry
Georgetown University
37th and Oth St NW
Washington
DC 20057
USA
;
_publ_section_synopsis     .
