# Supplementary material for: Methyl 4-hy­droxy-1,1-dioxo-2-(2-phenyl­eth­yl)-2H-1λ6,2-benzothia­zine-3-carboxyl­ate
Source: Acta Crystallogr Sect E Struct Rep Online. 2011 Nov 25;67(Pt 12):o3445. doi: 10.1107/S160053681104966X (PMC3239077; doi:10.1107/S160053681104966X)
Supplement: Supplementary file 2 [file e-67-o3445-Isup2.hkl]

#
# h,k,l, Fc-squared, Fo-squared, sigma(Fo-squared) and status flag
#
data_I
_shelx_title ' 10104 in P2(1)/c'
_shelx_refln_list_code          4
_shelx_F_calc_maximum      232.30
_exptl_crystal_F_000       752.00
_reflns_d_resolution_high  0.7474
 
loop_
 _symmetry_equiv_pos_as_xyz
 'x, y, z'
 '-x, y+1/2, -z+1/2'
 '-x, -y, -z'
 'x, -y-1/2, z-1/2'
 
_cell_length_a     9.0178
_cell_length_b    19.0259
_cell_length_c    10.1931
_cell_angle_alpha  90.000
_cell_angle_beta  106.441
_cell_angle_gamma  90.000
 
_shelx_F_squared_multiplier     1.000
 
loop_
 _refln_index_h
 _refln_index_k
 _refln_index_l
 _refln_F_squared_calc
 _refln_F_squared_meas
 _refln_F_squared_sigma
 _refln_observed_status
   1   0   0     2647.44     2691.20     93.30 o
   2   0   0      197.14      206.43     11.74 o
   3   0   0     3934.68     3849.71    135.32 o
   4   0   0      652.44      675.31     29.97 o
   5   0   0     7506.15     7248.43    253.72 o
   6   0   0      198.11      225.32     17.14 o
   7   0   0      466.60      394.56     61.99 o
   8   0   0      552.69      500.18     45.08 o
   9   0   0        7.63        4.36     16.13 o
  10   0   0      134.68      113.73     26.96 o
  11   0   0      282.56      271.26     46.21 o
   1   1   0     7435.70     7513.22    208.02 o
   2   1   0     3053.75     3084.58     76.65 o
   3   1   0        5.25       -0.61      4.98 o
   4   1   0      202.37      190.41      9.71 o
   5   1   0     1702.98     1630.42     44.59 o
   6   1   0     2003.35     1918.17     52.21 o
   7   1   0      173.78      195.53     21.72 o
   8   1   0      111.00      103.15     15.33 o
   9   1   0        5.02       13.19     11.09 o
  10   1   0       68.12       72.29     16.13 o
  11   1   0        2.06       -5.62     14.09 o
   0   2   0      676.85      594.80     22.88 o
   1   2   0      300.18      344.11     12.54 o
   2   2   0     3993.31     3964.77    112.23 o
   3   2   0     4598.14     4527.69    112.32 o
   4   2   0       45.79       41.86      5.99 o
   5   2   0       58.87       64.56      7.20 o
   6   2   0       89.10       81.59     12.79 o
   7   2   0      903.76      831.71     32.25 o
   8   2   0      429.87      422.68     29.20 o
   9   2   0        2.51        4.28     11.66 o
  10   2   0      461.92      459.99     32.50 o
  11   2   0        4.60        1.19     14.41 o
   1   3   0        1.56       -3.62      3.62 o
   2   3   0     1466.75     1447.90     44.10 o
   3   3   0       61.83       51.51      7.35 o
   4   3   0     4656.15     4486.40    121.36 o
   5   3   0      504.70      497.29     21.41 o
   6   3   0       50.49       45.18      9.32 o
   7   3   0      110.95      126.69     13.40 o
   8   3   0      155.11      152.93     18.71 o
   9   3   0      385.04      379.56     27.47 o
  10   3   0      262.06      281.73     35.79 o
  11   3   0      306.90      276.42     27.97 o
   0   4   0      130.99      129.53     11.11 o
   1   4   0        4.62        5.38      5.19 o
   2   4   0       23.02       45.14      7.23 o
   3   4   0        6.36       10.42      6.46 o
   4   4   0      363.80      331.83     16.38 o
   5   4   0       47.23       38.30      8.99 o
   6   4   0      223.66      228.11     15.56 o
   7   4   0      550.01      542.83     25.53 o
   8   4   0      290.91      273.89     22.66 o
   9   4   0      110.99      111.44     17.03 o
  10   4   0      172.62      201.80     22.88 o
  11   4   0      146.45      139.62     29.12 o
   1   5   0     7806.62     7311.24    209.55 o
   2   5   0      134.97      148.59      9.30 o
   3   5   0     2674.95     2780.10     82.21 o
   4   5   0        7.29        8.59      7.45 o
   5   5   0      116.17      116.02     15.49 o
   6   5   0     1458.83     1458.24     49.38 o
   7   5   0      198.28      230.29     32.34 o
   8   5   0      299.82      284.64     19.84 o
   9   5   0       32.57       40.76     14.41 o
  10   5   0       40.87       19.15     14.03 o
  11   5   0      141.75      152.86     32.33 o
   0   6   0     9094.62     9056.11    314.05 o
   1   6   0      158.24      197.49     11.34 o
   2   6   0      141.94      115.31      9.79 o
   3   6   0     1296.38     1285.51     42.39 o
   4   6   0        1.94       -3.69      8.36 o
   5   6   0      374.89      371.32     19.30 o
   6   6   0        2.32        0.45      8.81 o
   7   6   0      554.74      525.29     25.84 o
   8   6   0       51.00       58.02     12.81 o
   9   6   0       22.51       21.20     13.89 o
  10   6   0      106.99      124.51     19.47 o
  11   6   0      285.00      333.60     61.99 o
   1   7   0       17.61       22.97      8.31 o
   2   7   0     2913.60     3101.46     84.68 o
   3   7   0      619.38      685.89     27.90 o
   4   7   0      488.69      514.19     22.90 o
   5   7   0      426.08      525.25     23.72 o
   6   7   0       29.39       32.19     10.84 o
   7   7   0      613.93      627.04     29.44 o
   8   7   0        8.50       14.89     10.87 o
   9   7   0      331.80      317.76     27.28 o
  10   7   0       16.89       16.74     18.38 o
   0   8   0      228.81      255.08     19.23 o
   1   8   0      930.15     1013.50     33.78 o
   2   8   0       18.07       17.96      6.92 o
   3   8   0      617.23      637.53     21.51 o
   4   8   0     1279.44     1423.36     48.20 o
   5   8   0        0.94       -7.92      8.28 o
   6   8   0       94.76       65.45     12.33 o
   7   8   0     1396.27     1351.53     48.86 o
   8   8   0       62.57       71.99     14.35 o
   9   8   0      281.36      278.96     23.72 o
  10   8   0      195.09      165.70     23.22 o
   1   9   0     1628.05     1560.13     51.62 o
   2   9   0     1959.04     2049.58     60.01 o
   3   9   0       12.11       14.72      6.91 o
   4   9   0     1565.34     1546.70     52.60 o
   5   9   0        0.01        6.25      9.53 o
   6   9   0      442.98      486.55     26.96 o
   7   9   0      482.05      461.92     25.98 o
   8   9   0      237.86      249.75     20.96 o
   9   9   0     1180.80     1204.89     60.97 o
  10   9   0       14.27        9.83     19.93 o
   0  10   0     1031.05     1101.39     49.09 o
   1  10   0      197.55      178.75     15.08 o
   2  10   0      826.33      847.50     28.65 o
   3  10   0      110.90       89.24     11.56 o
   4  10   0      138.09      141.48     14.98 o
   5  10   0      138.54      144.67     15.67 o
   6  10   0       41.69       19.25     11.43 o
   7  10   0      337.64      341.95     23.28 o
   8  10   0      127.80      120.93     16.99 o
   9  10   0      145.56      145.29     19.06 o
  10  10   0       81.28       99.29     25.00 o
   1  11   0      162.15      238.65     16.64 o
   2  11   0     1175.24     1141.87     36.36 o
   3  11   0      405.59      399.41     23.22 o
   4  11   0      231.83      217.53     18.64 o
   5  11   0      410.17      449.61     25.56 o
   6  11   0        0.20       -0.59     10.88 o
   7  11   0       30.61       21.39     13.52 o
   8  11   0        5.20       -9.37     13.09 o
   9  11   0      266.43      337.77     30.06 o
  10  11   0        9.25       39.04     19.31 o
   0  12   0     3356.73     3502.17    132.15 o
   1  12   0      532.06      534.97     30.57 o
   2  12   0        0.20        8.39      8.94 o
   3  12   0     3583.50     3663.48    121.30 o
   4  12   0        5.04       10.21     11.61 o
   5  12   0      127.42      140.55     17.15 o
   6  12   0       13.61       28.48     13.20 o
   7  12   0       10.90       -1.27     13.02 o
   8  12   0      285.17      316.11     25.53 o
   9  12   0       39.51       72.41     17.73 o
  10  12   0      118.84      132.76     25.70 o
   1  13   0      122.61      157.06     13.94 o
   2  13   0        2.69       -6.86      9.35 o
   3  13   0      162.73      168.98     18.52 o
   4  13   0       59.48       68.46     14.60 o
   5  13   0      325.85      373.22     30.22 o
   6  13   0       39.98       23.31     15.67 o
   7  13   0       47.15       37.19     15.24 o
   8  13   0      183.71      186.56     22.28 o
   9  13   0      142.03      117.85     27.27 o
   0  14   0     1292.23     1438.50     63.10 o
   1  14   0       16.15       13.15     10.86 o
   2  14   0     1581.72     1495.59     46.58 o
   3  14   0      388.17      373.03     25.49 o
   4  14   0      131.92      128.90     17.87 o
   5  14   0       39.01       41.54     15.29 o
   6  14   0      580.73      628.77     34.04 o
   7  14   0      888.71      909.66     42.93 o
   8  14   0       15.95       -4.79     16.08 o
   9  14   0       58.94       41.24     20.00 o
   1  15   0     2905.70     2844.14     86.04 o
   2  15   0      618.42      626.60     33.28 o
   3  15   0       75.35       42.99     18.19 o
   4  15   0     1427.33     1490.87     79.27 o
   5  15   0      103.57      121.61     18.39 o
   6  15   0      919.53     1053.68     67.67 o
   7  15   0       47.69       38.53     16.75 o
   8  15   0      464.57      458.89     32.61 o
   9  15   0       15.14        0.20     19.60 o
   0  16   0      199.07      210.08     23.13 o
   1  16   0       22.32       61.02     13.50 o
   2  16   0      889.68      986.22     43.99 o
   3  16   0       56.23       43.17     15.08 o
   4  16   0       97.55       74.43     16.52 o
   5  16   0       36.13       31.28     15.15 o
   6  16   0       29.26       40.16     17.03 o
   7  16   0       27.39       31.54     16.95 o
   8  16   0       84.46      123.48     22.49 o
   9  16   0       13.91       -5.07     45.65 o
   1  17   0       55.79       55.04     13.24 o
   2  17   0     1299.37     1359.64     54.29 o
   3  17   0     1269.55     1267.68     52.00 o
   4  17   0       34.44       16.91     15.70 o
   5  17   0       27.41       35.56     16.65 o
   6  17   0      766.40      926.78     67.34 o
   7  17   0      395.34      416.37     45.18 o
   8  17   0       78.74       61.21     33.41 o
   0  18   0      470.83      600.84     42.38 o
   1  18   0      243.88      205.65     22.35 o
   2  18   0      108.85      127.38     19.96 o
   3  18   0      511.66      458.44     31.20 o
   4  18   0      117.28       86.13     18.86 o
   5  18   0       79.97      100.00     20.23 o
   6  18   0        0.15       17.08     18.62 o
   7  18   0        4.55        8.58     23.40 o
   8  18   0       71.07       50.40     48.27 o
   1  19   0        1.30       -1.00     14.53 o
   2  19   0      379.10      389.97     29.49 o
   3  19   0      109.34       89.93     28.72 o
   4  19   0        0.28       -2.84     17.41 o
   5  19   0       38.61       44.46     20.18 o
   6  19   0       18.17       26.02     19.61 o
   7  19   0      101.85      137.03     27.53 o
   0  20   0       42.70       73.60     25.97 o
   1  20   0        2.76      -18.64     18.64 o
   2  20   0        0.08       -3.49     17.84 o
   3  20   0        0.53        8.27     18.56 o
   4  20   0       96.58      106.43     25.11 o
   5  20   0      166.13      198.43     33.43 o
   6  20   0       59.25       86.17     26.98 o
   7  20   0       92.60      131.86     59.17 o
   1  21   0       90.66       88.66     25.82 o
   2  21   0       18.93       -0.01     21.29 o
   3  21   0      141.84      162.27     27.58 o
   4  21   0       23.21       40.89     25.25 o
   5  21   0       25.48       31.73     29.52 o
   6  21   0        7.35       34.37     45.08 o
   1  22   0        1.79        8.25     29.86 o
   2  22   0        4.15       -1.61     29.56 o
   3  22   0        1.56      -29.87     29.87 o
   4  22   0        9.07       19.72     37.76 o
   5  22   0       58.21      135.81     51.28 o
   1  23   0      235.14      194.41     92.42 o
   2  23   0        3.21      -14.81     52.97 o
   3  23   0      289.82      391.02     90.44 o
   4  23   0       24.18        0.73     35.48 o
   2  24   0       19.71       23.83     35.43 o
   3  24   0       46.77      137.56     45.24 o
   2  25   0        0.20        5.64     81.71 o
 -11   1   1       10.23        3.21     14.06 o
 -10   1   1      998.47      924.89     46.23 o
  -9   1   1       53.89       44.04     12.97 o
  -8   1   1      543.70      552.78     30.98 o
  -7   1   1      112.39       81.65     12.02 o
  -6   1   1       49.91       37.09      9.13 o
  -5   1   1     5445.15     4953.68    129.73 o
  -4   1   1      249.16      221.31     11.07 o
  -3   1   1     3559.96     3285.15     93.28 o
  -2   1   1      121.41      122.68      6.43 o
  -1   1   1        0.43        6.81      2.14 o
   0   1   1     6779.97     7016.53    222.11 o
   1   1   1      408.77      380.94     11.57 o
   2   1   1        0.52        8.01      4.84 o
   3   1   1     3371.69     3248.50     82.03 o
   4   1   1      423.30      345.68     14.06 o
   5   1   1     1500.75     1411.03     39.95 o
   6   1   1      404.32      428.00     20.79 o
   7   1   1      182.08      161.87     17.29 o
   8   1   1     1172.45     1160.90     50.99 o
   9   1   1        6.99       -0.36     11.66 o
  10   1   1      688.95      602.59     37.82 o
 -11   2   1      145.90      127.19     22.98 o
 -10   2   1      285.31      264.82     26.52 o
  -9   2   1        0.36       -8.37     10.64 o
  -8   2   1      184.93      158.84     16.99 o
  -7   2   1      269.61      258.51     20.05 o
  -6   2   1        2.33       10.28      8.02 o
  -5   2   1      157.32      182.40     10.51 o
  -4   2   1     5413.41     5375.29    133.19 o
  -3   2   1      362.27      302.19     11.27 o
  -2   2   1      101.56      115.86      7.50 o
  -1   2   1     8610.34     8564.16    237.08 o
   0   2   1       86.11       61.88      4.81 o
   1   2   1    10627.06    10385.08    252.66 o
   2   2   1    13588.27    13238.89    322.14 o
   3   2   1        1.56        5.92      5.15 o
   4   2   1       98.88      103.45      8.27 o
   5   2   1       77.36       64.68      8.11 o
   6   2   1     1332.85     1207.31     42.02 o
   7   2   1      312.73      283.11     19.59 o
   8   2   1       45.38       44.30     12.95 o
   9   2   1       62.63       62.28     15.15 o
  10   2   1      288.42      251.90     36.76 o
 -11   3   1       61.39       75.33     17.46 o
 -10   3   1      228.67      262.01     24.73 o
  -9   3   1      115.00      103.97     16.45 o
  -8   3   1      142.50      134.78     16.26 o
  -7   3   1      364.65      356.70     21.92 o
  -6   3   1      118.62      114.97     11.35 o
  -5   3   1       10.88        4.28      5.83 o
  -4   3   1      915.94      949.42     27.21 o
  -3   3   1      445.60      417.28     13.69 o
  -2   3   1      592.23      553.61     16.42 o
  -1   3   1      137.62      123.31      6.37 o
   0   3   1    12198.33    11874.67    287.14 o
   1   3   1     2360.35     2262.20     80.49 o
   2   3   1     6048.84     5953.05    146.72 o
   3   3   1      147.66      142.87      8.03 o
   4   3   1      483.88      513.37     17.91 o
   5   3   1        0.10       -2.11      5.69 o
   6   3   1      239.53      236.97     16.20 o
   7   3   1      319.41      276.73     18.52 o
   8   3   1      112.04      115.32     16.39 o
   9   3   1       96.25       86.80     18.95 o
  10   3   1       18.09       27.79     14.80 o
 -11   4   1      426.68      410.18     32.58 o
 -10   4   1      128.66       97.35     16.87 o
  -9   4   1      240.56      213.29     21.55 o
  -8   4   1      187.96      165.09     17.26 o
  -7   4   1      167.59      200.32     16.18 o
  -6   4   1      337.87      324.88     17.62 o
  -5   4   1        0.40       -5.23      5.23 o
  -4   4   1     2492.57     2429.20     71.67 o
  -3   4   1      558.52      544.54     18.20 o
  -2   4   1       35.88       43.45      5.02 o
  -1   4   1    24951.17    23616.69    599.68 o
   0   4   1      233.14      182.90      9.16 o
   1   4   1      247.23      269.21     16.87 o
   2   4   1     1202.89     1164.07     32.01 o
   3   4   1       66.81       76.37      6.34 o
   4   4   1      222.93      193.26     10.04 o
   5   4   1      513.33      559.45     23.85 o
   6   4   1      517.10      479.33     23.16 o
   7   4   1      147.60      130.09     14.35 o
   8   4   1       25.42       23.45     12.05 o
   9   4   1      231.93      231.74     22.97 o
  10   4   1        8.47       20.08     15.12 o
 -11   5   1       18.19       15.97     16.10 o
 -10   5   1      126.93      146.11     20.33 o
  -9   5   1       13.75        8.70     11.90 o
  -8   5   1      873.43      843.04     49.93 o
  -7   5   1      126.67       99.48     13.24 o
  -6   5   1      160.31      179.75     14.40 o
  -5   5   1     1015.66      984.01     34.51 o
  -4   5   1      929.78     1022.05     34.90 o
  -3   5   1      956.04     1089.78     35.87 o
  -2   5   1      896.00      857.69     25.12 o
  -1   5   1      328.67      380.58     15.04 o
   0   5   1     2348.00     2154.54     58.97 o
   1   5   1      174.46      170.62     10.53 o
   2   5   1      972.36     1036.58     29.59 o
   3   5   1       64.35       84.17      5.87 o
   4   5   1     3422.82     3651.10    111.21 o
   5   5   1      412.93      426.72     20.82 o
   6   5   1      148.18      144.79     15.37 o
   7   5   1      263.33      237.04     18.02 o
   8   5   1        1.71        2.48     10.85 o
   9   5   1       45.55       39.18     14.67 o
  10   5   1      289.42      312.66     36.60 o
 -11   6   1       83.02       61.36     18.82 o
 -10   6   1       36.91       28.15     14.56 o
  -9   6   1      270.64      287.81     32.94 o
  -8   6   1      219.37      221.47     19.74 o
  -7   6   1       89.50       89.47     19.43 o
  -6   6   1      156.13      170.49     14.44 o
  -5   6   1       91.64      100.94     11.33 o
  -4   6   1        5.14       12.07      7.04 o
  -3   6   1      749.52      777.60     23.51 o
  -2   6   1      220.99      203.21     10.64 o
  -1   6   1      136.31      148.94     10.01 o
   0   6   1      957.60      943.43     30.59 o
   1   6   1     1056.33      928.45     46.91 o
   2   6   1       14.36       20.99      5.49 o
   3   6   1       80.29       93.40      6.20 o
   4   6   1       32.26       24.32      8.40 o
   5   6   1       27.11       19.57      9.64 o
   6   6   1       13.75       18.59      9.70 o
   7   6   1        5.56       -9.19      9.19 o
   8   6   1       30.69       31.48     12.72 o
   9   6   1      653.27      653.42     38.50 o
  10   6   1      144.39      133.82     20.72 o
 -11   7   1      130.03      139.13     21.69 o
 -10   7   1      276.51      271.42     26.77 o
  -9   7   1      462.65      448.41     30.64 o
  -8   7   1      644.68      650.05     32.03 o
  -7   7   1      942.94      939.41     37.13 o
  -6   7   1       16.82       11.05      9.56 o
  -5   7   1      183.43      189.53     14.78 o
  -4   7   1      964.40     1017.60     36.28 o
  -3   7   1      716.63      736.65     23.14 o
  -2   7   1     1106.52     1102.18     32.41 o
  -1   7   1     1183.98     1204.80     35.92 o
   0   7   1        4.73       -6.77      6.77 o
   1   7   1     1500.80     1313.07     58.60 o
   2   7   1       33.12       25.77      6.47 o
   3   7   1       56.34       25.06      8.39 o
   4   7   1      676.60      674.50     27.66 o
   5   7   1       16.31       20.93      9.14 o
   6   7   1        1.30        4.05      9.68 o
   7   7   1     1163.58     1112.21     42.49 o
   8   7   1        7.54      -11.05     11.05 o
   9   7   1      623.19      613.80     37.11 o
  10   7   1      193.60      211.73     25.28 o
 -10   8   1       24.28       37.30     15.29 o
  -9   8   1       13.11        7.51     12.88 o
  -8   8   1      377.75      389.83     25.04 o
  -7   8   1       63.31       79.11     17.30 o
  -6   8   1      599.74      618.10     28.23 o
  -5   8   1      317.29      327.31     25.24 o
  -4   8   1      760.03      763.41     30.24 o
  -3   8   1     3062.26     3263.82     84.07 o
  -2   8   1      299.10      286.19     13.95 o
  -1   8   1     8270.95     8613.66    249.70 o
   0   8   1      115.79      142.27     13.45 o
   1   8   1      391.94      362.00     18.33 o
   2   8   1      209.96      160.03     11.55 o
   3   8   1      344.20      396.11     15.56 o
   4   8   1      224.26      248.51     16.75 o
   5   8   1        2.29        7.24      9.23 o
   6   8   1      235.96      244.05     18.74 o
   7   8   1      300.52      253.86     20.67 o
   8   8   1      448.55      397.63     25.56 o
   9   8   1        1.04       16.18     14.83 o
  10   8   1      178.01      183.90     24.68 o
 -10   9   1       70.74       66.89     18.55 o
  -9   9   1        4.25        1.95     12.68 o
  -8   9   1        0.41       -6.26     11.21 o
  -7   9   1        0.15       -2.76     10.43 o
  -6   9   1      419.04      434.67     24.10 o
  -5   9   1      756.95      786.17     32.05 o
  -4   9   1       84.57      106.11     12.94 o
  -3   9   1      647.79      696.27     23.79 o
  -2   9   1      736.65      787.98     26.60 o
  -1   9   1      350.19      397.62     19.69 o
   0   9   1        3.13        3.83      7.85 o
   1   9   1        1.29        4.23      8.04 o
   2   9   1        5.68       18.79      7.89 o
   3   9   1       23.53       23.76      6.83 o
   4   9   1      211.16      220.85     16.96 o
   5   9   1        8.65       16.39     10.22 o
   6   9   1      227.87      231.87     18.95 o
   7   9   1        4.22        1.30     11.43 o
   8   9   1       33.71       44.49     14.42 o
   9   9   1        2.22       11.04     14.78 o
  10   9   1       22.81       30.10     18.00 o
 -10  10   1        5.45       -0.22     15.62 o
  -9  10   1       16.53       17.57     15.18 o
  -8  10   1      125.83      139.42     18.75 o
  -7  10   1      411.48      420.70     25.39 o
  -6  10   1      642.27      675.80     31.50 o
  -5  10   1       13.85        5.89      9.78 o
  -4  10   1     1021.32     1078.32     58.18 o
  -3  10   1       19.94       24.97      8.00 o
  -2  10   1     1154.66     1258.89     38.70 o
  -1  10   1     6385.95     6162.40    167.49 o
   0  10   1      376.72      369.28     18.60 o
   1  10   1      486.77      446.56     30.29 o
   2  10   1        0.06        7.69      8.11 o
   3  10   1      222.74      246.03     18.48 o
   4  10   1     1359.02     1355.49     48.57 o
   5  10   1       22.59       35.20     11.93 o
   6  10   1      693.80      705.61     32.66 o
   7  10   1      346.94      329.74     23.76 o
   8  10   1        9.06       -0.77     12.71 o
   9  10   1      757.74      789.54     57.91 o
  10  10   1      150.91      153.27     35.70 o
 -10  11   1        3.30       26.45     17.10 o
  -9  11   1        0.03       14.33     15.64 o
  -8  11   1      811.83      857.95     46.20 o
  -7  11   1      360.41      361.82     24.66 o
  -6  11   1       45.67       34.65     12.31 o
  -5  11   1     1021.50     1026.14     40.69 o
  -4  11   1        0.26       -9.50      9.77 o
  -3  11   1      921.46      954.54     31.39 o
  -2  11   1      478.31      419.44     19.54 o
  -1  11   1      638.65      784.34     45.94 o
   0  11   1      720.66      765.18     29.15 o
   1  11   1      202.55      185.04     14.16 o
   2  11   1      258.12      225.13     15.15 o
   3  11   1      363.88      347.09     22.23 o
   4  11   1      261.59      326.84     22.51 o
   5  11   1     1776.22     1787.42     65.48 o
   6  11   1        1.80       -2.66     11.63 o
   7  11   1      356.17      346.82     24.98 o
   8  11   1        0.23      -12.37     12.37 o
   9  11   1       40.88       61.72     30.83 o
  10  11   1      528.67      451.41     61.71 o
 -10  12   1      117.16      132.98     21.51 o
  -9  12   1       58.49       35.00     18.36 o
  -8  12   1      759.61      808.90     41.26 o
  -7  12   1      557.51      589.15     31.87 o
  -6  12   1        9.63       14.36     11.60 o
  -5  12   1       10.11       30.28     12.45 o
  -4  12   1      288.68      265.58     20.58 o
  -3  12   1       26.43       50.52     13.05 o
  -2  12   1       88.81       76.82     11.47 o
  -1  12   1       92.43       70.60     12.46 o
   0  12   1       63.55       98.69     12.33 o
   1  12   1       61.37       33.51     10.95 o
   2  12   1      140.17      144.07     14.16 o
   3  12   1      132.10      173.10     23.83 o
   4  12   1       59.82       58.21     13.94 o
   5  12   1      278.46      318.91     23.23 o
   6  12   1      153.16      142.93     17.89 o
   7  12   1       25.04       43.93     15.09 o
   8  12   1       75.80       61.46     17.65 o
   9  12   1       70.71       37.64     20.23 o
 -10  13   1      145.35      138.56     29.76 o
  -9  13   1      177.12      133.46     24.47 o
  -8  13   1      214.59      245.49     24.38 o
  -7  13   1      696.82      690.95     37.51 o
  -6  13   1      103.43      137.08     17.87 o
  -5  13   1     1151.24     1311.20     62.12 o
  -4  13   1      808.37      967.50     40.89 o
  -3  13   1      250.15      251.25     20.77 o
  -2  13   1     1739.65     1608.25     49.39 o
  -1  13   1        0.05       -2.61     10.51 o
   0  13   1     1477.65     1475.37     54.04 o
   1  13   1        0.09       -5.93     10.78 o
   2  13   1     1828.67     1671.12     56.42 o
   3  13   1      408.10      359.60     29.24 o
   4  13   1      176.26      205.94     22.81 o
   5  13   1      990.51     1028.37     43.84 o
   6  13   1       17.09       20.64     13.47 o
   7  13   1      460.05      485.63     30.61 o
   8  13   1      315.03      314.80     27.21 o
   9  13   1       45.49       33.88     18.62 o
  -9  14   1       40.03       41.23     20.16 o
  -8  14   1        5.52      -14.92     14.92 o
  -7  14   1       18.15        5.11     15.28 o
  -6  14   1      201.47      219.52     21.86 o
  -5  14   1       19.23       18.17     12.64 o
  -4  14   1     1238.82     1323.34     65.09 o
  -3  14   1       33.85       23.02     13.97 o
  -2  14   1        2.44      -10.38     10.38 o
  -1  14   1     2308.52     2281.21     82.48 o
   0  14   1      317.48      329.65     18.51 o
   1  14   1      489.19      493.04     25.80 o
   2  14   1       38.08       26.61     16.72 o
   3  14   1       58.82       54.08     15.05 o
   4  14   1      191.66      187.48     26.80 o
   5  14   1        0.98        4.56     12.95 o
   6  14   1        5.23        5.65     14.16 o
   7  14   1       65.63       59.93     17.60 o
   8  14   1       69.77       70.93     19.87 o
   9  14   1      206.58      185.86     28.84 o
  -9  15   1       30.39       10.27     20.43 o
  -8  15   1       10.13       11.31     17.68 o
  -7  15   1      291.12      279.96     27.01 o
  -6  15   1        9.70        7.17     13.95 o
  -5  15   1       36.20       29.81     14.54 o
  -4  15   1     1337.49     1325.99     74.76 o
  -3  15   1      383.47      367.62     25.70 o
  -2  15   1      186.94      177.95     17.93 o
  -1  15   1     1313.88     1295.98     58.01 o
   0  15   1      207.82      205.46     16.04 o
   1  15   1        0.23       14.57     12.57 o
   2  15   1     2141.98     1980.50     70.00 o
   3  15   1      666.36      705.71     35.78 o
   4  15   1     1643.56     1593.34    112.77 o
   5  15   1      294.64      280.70     30.03 o
   6  15   1      178.34      218.30     31.37 o
   7  15   1      229.56      234.62     24.68 o
   8  15   1      242.10      273.41     31.61 o
   9  15   1       11.54       43.95     47.90 o
  -9  16   1      113.78      114.85     26.49 o
  -8  16   1       71.69       78.68     20.93 o
  -7  16   1      139.06      156.98     23.13 o
  -6  16   1       29.11       31.35     17.01 o
  -5  16   1       19.59        8.72     14.34 o
  -4  16   1     1388.40     1393.71     74.89 o
  -3  16   1       17.14       10.03     13.12 o
  -2  16   1     2005.89     1840.87     71.08 o
  -1  16   1     1357.14     1354.15     54.18 o
   0  16   1        5.62        8.48     11.84 o
   1  16   1      680.86      652.99     31.45 o
   2  16   1     2886.39     2643.88     89.64 o
   3  16   1     1715.26     1752.81     64.92 o
   4  16   1     1256.73     1253.73    109.99 o
   5  16   1       23.61       21.69     18.14 o
   6  16   1      179.68      177.09     25.32 o
   7  16   1      238.29      211.92     29.19 o
   8  16   1      288.02      311.58     33.68 o
  -8  17   1        0.79      -25.46     26.21 o
  -7  17   1        0.46       27.34     17.72 o
  -6  17   1       32.91       24.40     17.21 o
  -5  17   1        0.02        8.00     15.86 o
  -4  17   1       58.10       30.16     16.70 o
  -3  17   1      426.57      389.79     37.15 o
  -2  17   1      476.53      507.28     33.34 o
  -1  17   1      540.19      532.93     28.24 o
   0  17   1        0.94       -7.66     11.34 o
   1  17   1      356.30      398.51     28.93 o
   2  17   1      472.58      466.92     34.61 o
   3  17   1        0.45       16.24     16.46 o
   4  17   1      116.62      109.48     21.73 o
   5  17   1       64.88       52.80     19.16 o
   6  17   1        0.24       -1.61     17.15 o
   7  17   1       17.91       47.93     23.33 o
   8  17   1        0.51       -7.11     40.01 o
  -8  18   1      183.39       78.64     39.36 o
  -7  18   1       17.78       17.07     20.28 o
  -6  18   1       26.30       39.36     19.82 o
  -5  18   1       15.22       51.35     21.14 o
  -4  18   1       93.42       96.69     22.29 o
  -3  18   1      730.05      692.22     50.25 o
  -2  18   1       92.78       65.02     21.38 o
  -1  18   1      104.58       91.73     17.92 o
   0  18   1       38.72       48.92     14.52 o
   1  18   1      433.29      366.09     30.71 o
   2  18   1     1041.54      940.39     50.07 o
   3  18   1       82.81       87.07     21.49 o
   4  18   1       59.20       23.30     18.34 o
   5  18   1       25.78       21.43     21.53 o
   6  18   1      396.29      483.95     69.19 o
   7  18   1       77.45       85.53     29.69 o
  -7  19   1      137.42      131.71     57.02 o
  -6  19   1      118.99      115.15     27.33 o
  -5  19   1      637.44      684.85     43.87 o
  -4  19   1       57.41       34.08     20.31 o
  -3  19   1      167.29      136.53     23.78 o
  -2  19   1      484.34      562.48     60.54 o
  -1  19   1        2.44      -13.26     21.54 o
   0  19   1      975.35     1080.60     65.57 o
   1  19   1       22.10       34.92     21.12 o
   2  19   1       14.68       35.15     21.45 o
   3  19   1      124.31      150.29     28.15 o
   4  19   1        3.95       10.05     19.99 o
   5  19   1      186.87      253.71     33.97 o
   6  19   1        7.70       13.71     21.97 o
   7  19   1       35.08      108.19     39.40 o
  -7  20   1        2.14       12.96     56.35 o
  -6  20   1       25.48       65.35     31.43 o
  -5  20   1      162.78      137.15     33.51 o
  -4  20   1       40.18       29.96     22.22 o
  -3  20   1       27.20       32.43     20.91 o
  -2  20   1       66.05       25.22     25.23 o
  -1  20   1      112.72       97.11     28.60 o
   0  20   1      103.99      112.80     26.68 o
   1  20   1        0.43      -14.97     18.09 o
   2  20   1       65.12       41.75     22.99 o
   3  20   1      140.76      152.75     44.33 o
   4  20   1      109.18      110.96     27.22 o
   5  20   1      235.19      291.20     38.80 o
   6  20   1       42.01        8.97     21.79 o
  -6  21   1       12.16       30.20     46.90 o
  -5  21   1       14.60      -21.75     39.25 o
  -4  21   1      270.50      298.41     43.24 o
  -3  21   1       24.75       26.69     36.03 o
  -2  21   1       97.14       45.84     28.27 o
  -1  21   1       77.52       48.00     24.81 o
   0  21   1       34.72       43.99     35.32 o
   1  21   1       24.61       12.97     21.70 o
   2  21   1      400.20      421.18     42.28 o
   3  21   1       37.71       34.04     24.16 o
   4  21   1      392.34      446.82     43.12 o
   5  21   1      258.38      233.02     34.73 o
   6  21   1       27.90       56.57     39.39 o
  -5  22   1       81.76       15.52     46.84 o
  -4  22   1      122.57      168.63     54.49 o
  -3  22   1       20.77       -7.09     36.01 o
  -2  22   1       20.94       30.84     47.12 o
  -1  22   1        5.77      -29.73     31.75 o
   1  22   1      107.86      135.90     31.05 o
   2  22   1       68.11      118.76     32.18 o
   3  22   1       46.92       57.82     25.73 o
   4  22   1       74.53       77.79     27.97 o
   5  22   1        7.90      -35.50     47.34 o
  -4  23   1       21.57        1.11     36.64 o
  -3  23   1        2.02       -7.09     32.68 o
  -2  23   1       43.00       24.89     34.92 o
  -1  23   1       48.85       19.72     47.34 o
   0  23   1      152.99      179.76     72.13 o
   1  23   1       10.69       44.28     27.52 o
   2  23   1       13.15       -1.70     24.71 o
   3  23   1       13.76       -3.90     26.18 o
   4  23   1        2.97       17.19     32.97 o
  -3  24   1      170.97      177.62     66.31 o
  -2  24   1       21.36       49.59     72.69 o
   2  24   1       13.35       18.60     38.88 o
   3  24   1       46.94       38.36     34.12 o
 -11   0   2       16.41       -8.82     21.41 o
 -10   0   2       16.46        8.52     17.01 o
  -9   0   2      829.15      823.05     57.31 o
  -8   0   2       60.85       66.35     18.68 o
  -7   0   2      852.21      838.49     44.60 o
  -6   0   2       43.75       44.34     12.71 o
  -5   0   2     9509.01     9337.06    325.54 o
  -4   0   2     6688.24     7050.18    246.53 o
  -3   0   2      223.00      219.95     13.75 o
  -2   0   2    53961.67    55047.00   2194.10 o
  -1   0   2      773.53      761.76     29.18 o
   0   0   2    30560.62    29632.64   1489.01 o
   1   0   2    23907.01    25013.72    854.32 o
   2   0   2      133.88      140.99     10.91 o
   3   0   2     3299.58     3089.31    111.60 o
   4   0   2      110.98      145.21     14.06 o
   5   0   2     3204.81     3000.38    111.70 o
   6   0   2     1917.51     1833.77     73.27 o
   7   0   2     1542.26     1454.12     85.04 o
   8   0   2      242.60      265.34     33.53 o
   9   0   2      392.84      422.81    106.22 o
  10   0   2      428.60      428.56     47.02 o
 -11   1   2      199.47      153.17     21.12 o
 -10   1   2      108.87      101.42     20.25 o
  -9   1   2       54.56       47.32     14.88 o
  -8   1   2      271.50      256.90     20.81 o
  -7   1   2       72.41       80.02     11.89 o
  -6   1   2        4.23        2.97      6.90 o
  -5   1   2      370.97      385.91     15.62 o
  -4   1   2      373.00      391.52     14.79 o
  -3   1   2      146.57      120.35      7.35 o
  -2   1   2     2803.36     2898.16     72.46 o
  -1   1   2      490.26      547.08     16.96 o
   0   1   2       24.38       30.44      4.66 o
   1   1   2    23135.58    22532.75    545.32 o
   2   1   2     2901.83     3026.55     76.43 o
   3   1   2        1.56        2.42      5.40 o
   4   1   2        3.82       -3.31      5.96 o
   5   1   2      233.67      235.10     13.16 o
   6   1   2     3447.43     3194.14     96.40 o
   7   1   2      186.90      210.67     19.95 o
   8   1   2       34.91       44.17     15.21 o
   9   1   2      125.60      118.70     18.84 o
  10   1   2        4.52       -0.28     13.26 o
 -11   2   2        5.40        8.08     13.55 o
 -10   2   2       15.15       25.53     12.81 o
  -9   2   2       13.09        9.07     11.35 o
  -8   2   2      113.38      113.34     18.95 o
  -7   2   2      162.12      187.52     15.56 o
  -6   2   2      478.19      488.28     19.20 o
  -5   2   2      431.87      460.16     18.19 o
  -4   2   2     4309.99     4399.63    110.81 o
  -3   2   2     3236.73     3287.27     82.95 o
  -2   2   2    11103.36    10673.03    259.62 o
  -1   2   2     2070.59     2037.94     51.54 o
   0   2   2     3966.20     3994.49    115.39 o
   1   2   2    23515.07    22595.23    546.56 o
   2   2   2        8.35       13.78      4.60 o
   3   2   2       78.16       88.84      9.20 o
   4   2   2       12.33       10.64      6.50 o
   5   2   2     1323.34     1292.10     38.07 o
   6   2   2      274.23      298.47     18.50 o
   7   2   2       55.77       38.71     16.43 o
   8   2   2       47.42       28.95     16.45 o
   9   2   2        0.15       -3.30     12.34 o
  10   2   2      444.25      434.30     35.33 o
 -11   3   2      283.31      289.38     37.98 o
 -10   3   2        7.71        3.01     17.49 o
  -9   3   2      893.50      914.69     43.30 o
  -8   3   2        0.14       -2.78      9.41 o
  -7   3   2        0.05        3.94     13.02 o
  -6   3   2     1405.29     1267.94     44.03 o
  -5   3   2     2364.10     2387.71     63.88 o
  -4   3   2     3844.74     3794.33    106.68 o
  -3   3   2      914.86      827.50     24.06 o
  -2   3   2     2903.23     2984.08     75.29 o
  -1   3   2     4117.80     4036.64    100.02 o
   0   3   2     1867.34     1919.45     58.09 o
   1   3   2      252.81      195.00      8.95 o
   2   3   2     9041.05     8763.15    215.15 o
   3   3   2      538.71      512.80     17.34 o
   4   3   2      705.19      672.32     22.24 o
   5   3   2       92.83       95.28     10.80 o
   6   3   2     1241.99     1165.15     42.16 o
   7   3   2      522.92      500.45     25.40 o
   8   3   2       56.20       34.16     17.98 o
   9   3   2      482.24      519.22     33.92 o
  10   3   2        6.34       32.78     15.62 o
 -11   4   2        0.07       -4.93     13.49 o
 -10   4   2        0.40       -4.67     11.80 o
  -9   4   2        0.50      -10.43     10.43 o
  -8   4   2      108.76      102.49     14.17 o
  -7   4   2       83.02       73.59     17.34 o
  -6   4   2      696.75      681.81     28.59 o
  -5   4   2      920.48      943.11     28.95 o
  -4   4   2     1084.42     1016.17     33.11 o
  -3   4   2      143.96      140.01      7.80 o
  -2   4   2      145.23      175.29      8.47 o
  -1   4   2      185.69      151.11      7.53 o
   0   4   2      635.20      685.14     22.26 o
   1   4   2     1906.22     1877.56     63.00 o
   2   4   2      262.40      258.68     10.72 o
   3   4   2        1.13       -2.80      4.76 o
   4   4   2      284.82      317.05     13.83 o
   5   4   2        1.63        5.81      8.53 o
   6   4   2       83.72       72.89     13.19 o
   7   4   2      427.58      393.21     22.97 o
   8   4   2      287.82      291.42     29.61 o
   9   4   2      114.26       82.45     21.01 o
  10   4   2        3.02        7.32     15.48 o
 -11   5   2       91.65       85.36     18.90 o
 -10   5   2       49.45       40.15     15.30 o
  -9   5   2       23.95       23.94     12.11 o
  -8   5   2     1490.55     1396.78     51.35 o
  -7   5   2       20.53       -2.55     11.51 o
  -6   5   2      829.32      803.88     32.74 o
  -5   5   2      285.36      278.24     13.81 o
  -4   5   2      697.72      664.22     21.56 o
  -3   5   2     1482.52     1477.93     42.51 o
  -2   5   2       29.33       28.27      5.37 o
  -1   5   2     2321.35     2057.45     54.04 o
   0   5   2      395.53      371.34     13.79 o
   1   5   2        1.26        5.66      4.85 o
   2   5   2      216.45      236.63     10.44 o
   3   5   2     3413.01     3755.34     95.52 o
   4   5   2      291.42      268.04     14.81 o
   5   5   2      379.01      378.92     20.08 o
   6   5   2     1304.31     1248.73     60.11 o
   7   5   2       36.27       33.03     11.64 o
   8   5   2      836.30      820.56     55.31 o
   9   5   2      278.61      302.48     34.08 o
  10   5   2        9.97       14.90     18.39 o
 -11   6   2       66.30       81.19     18.72 o
 -10   6   2      321.26      294.20     30.24 o
  -9   6   2      115.64      110.01     16.14 o
  -8   6   2      183.07      205.36     18.59 o
  -7   6   2      456.51      445.10     26.13 o
  -6   6   2       80.68       65.81     12.49 o
  -5   6   2     2076.78     2042.48     82.30 o
  -4   6   2      367.24      355.52     14.76 o
  -3   6   2     1950.95     2083.07     60.43 o
  -2   6   2     5740.03     5616.74    198.11 o
  -1   6   2      149.64      155.63     10.14 o
   0   6   2      182.19      151.50      9.41 o
   1   6   2      654.47      637.23     33.44 o
   2   6   2      355.22      362.22     14.16 o
   3   6   2       27.42       54.30     10.46 o
   4   6   2        0.69        2.19      9.13 o
   5   6   2      235.01      259.18     26.04 o
   6   6   2      240.94      228.03     17.59 o
   7   6   2       83.65      113.44     15.88 o
   8   6   2      110.12      170.76     19.56 o
   9   6   2      289.44      283.03     26.76 o
  10   6   2      133.71      133.83     21.70 o
 -11   7   2        9.23       15.23     15.92 o
 -10   7   2        0.12       14.77     15.24 o
  -9   7   2       41.19       40.55     18.73 o
  -8   7   2       69.65       84.01     14.66 o
  -7   7   2       10.61       20.31     11.40 o
  -6   7   2      205.54      229.04     18.43 o
  -5   7   2      138.15      150.93     14.46 o
  -4   7   2      168.93      141.02      9.62 o
  -3   7   2      460.05      486.41     20.45 o
  -2   7   2      653.07      667.94     31.71 o
  -1   7   2     3293.58     3185.38     82.38 o
   0   7   2     1315.08     1396.16     39.40 o
   1   7   2       36.89       59.98      7.86 o
   2   7   2      247.50      262.20     12.32 o
   3   7   2       36.81       40.72      6.37 o
   4   7   2       20.53        9.87      9.28 o
   5   7   2      263.80      274.70     18.04 o
   6   7   2       73.99       73.14     17.18 o
   7   7   2       26.58       39.07     12.56 o
   8   7   2      298.98      307.36     22.94 o
   9   7   2      141.18      159.58     25.46 o
  10   7   2      282.71      307.25     29.83 o
 -11   8   2       12.42       47.84     19.73 o
 -10   8   2       36.08       32.67     15.14 o
  -9   8   2      102.88      109.69     16.66 o
  -8   8   2     1299.38     1287.88     54.88 o
  -7   8   2      299.65      305.14     21.54 o
  -6   8   2      460.06      450.33     26.26 o
  -5   8   2       14.92       23.13     10.75 o
  -4   8   2      731.06      678.50     24.52 o
  -3   8   2      787.12      858.89     37.30 o
  -2   8   2      118.35      120.04     10.29 o
  -1   8   2     1525.35     1458.73     61.97 o
   0   8   2      642.71      603.93     21.45 o
   1   8   2     1910.06     1806.65     57.68 o
   2   8   2      460.78      394.96     16.29 o
   3   8   2      119.69      152.27      9.66 o
   4   8   2       14.07        9.09      9.03 o
   5   8   2      275.39      237.67     17.59 o
   6   8   2       10.80       17.32     10.86 o
   7   8   2       26.05       27.27     12.39 o
   8   8   2      118.46       91.60     16.25 o
   9   8   2       25.32       67.68     18.50 o
  10   8   2       86.91       64.46     27.42 o
 -11   9   2      314.65      330.13     43.00 o
 -10   9   2       35.84       28.49     15.68 o
  -9   9   2      249.27      235.63     22.25 o
  -8   9   2       23.63       25.54     12.61 o
  -7   9   2        6.05        8.92     11.25 o
  -6   9   2     6068.74     5633.68    183.08 o
  -5   9   2        2.41       -3.38      9.60 o
  -4   9   2      361.18      364.69     21.98 o
  -3   9   2      322.62      298.04     19.68 o
  -2   9   2      260.45      312.99     15.70 o
  -1   9   2     3279.75     3014.14     80.33 o
   0   9   2      169.29      188.65     12.50 o
   1   9   2      339.68      376.33     20.88 o
   2   9   2        7.30       13.05      7.25 o
   3   9   2      792.59      864.20     31.88 o
   4   9   2      159.11      164.66     15.29 o
   5   9   2      320.94      332.91     21.13 o
   6   9   2      504.04      466.91     25.79 o
   7   9   2       80.68       91.46     15.41 o
   8   9   2       87.92       80.09     16.53 o
   9   9   2      285.49      251.21     46.49 o
  10   9   2      284.77      240.06     57.48 o
 -10  10   2        1.59       -7.04     14.49 o
  -9  10   2      188.18      157.64     19.93 o
  -8  10   2      500.42      488.22     35.35 o
  -7  10   2      211.14      205.93     28.32 o
  -6  10   2      392.62      421.95     27.03 o
  -5  10   2     1120.29     1138.89     45.74 o
  -4  10   2       43.13       49.25     11.38 o
  -3  10   2      533.36      617.86     29.23 o
  -2  10   2     1506.42     1497.39     45.31 o
  -1  10   2      570.10      574.78     25.80 o
   0  10   2     2377.13     2529.17     74.55 o
   1  10   2      246.41      210.47     18.85 o
   2  10   2        3.78       -1.09      7.55 o
   3  10   2     1882.45     1878.89     63.09 o
   4  10   2       75.87       80.95     13.04 o
   5  10   2        2.44       -4.52     10.07 o
   6  10   2      227.03      220.08     34.06 o
   7  10   2      303.21      320.48     26.00 o
   8  10   2      222.66      196.98     21.16 o
   9  10   2        0.37      -14.94     14.94 o
  10  10   2       62.06       73.82     42.83 o
 -10  11   2      148.70      154.44     22.06 o
  -9  11   2        0.50       16.18     14.38 o
  -8  11   2      202.45      208.25     22.27 o
  -7  11   2      141.69      139.28     19.32 o
  -6  11   2       48.28       50.65     17.59 o
  -5  11   2     1491.49     1552.42     62.70 o
  -4  11   2      237.06      255.94     19.14 o
  -3  11   2      175.57      145.11     13.59 o
  -2  11   2       61.09       54.65     11.08 o
  -1  11   2      175.73      220.25     16.94 o
   0  11   2      296.64      326.27     17.16 o
   1  11   2       22.81       10.15      9.77 o
   2  11   2      795.04      762.27     28.24 o
   3  11   2     1332.41     1276.03     47.35 o
   4  11   2      301.71      328.06     22.43 o
   5  11   2        2.92        5.59     11.67 o
   6  11   2       21.02       27.85     12.55 o
   7  11   2      147.30      151.70     19.43 o
   8  11   2        4.15        6.48     15.13 o
   9  11   2      695.02      713.29     50.38 o
 -10  12   2       72.01      115.26     27.64 o
  -9  12   2       28.52       56.07     17.41 o
  -8  12   2      489.63      504.33     32.28 o
  -7  12   2      139.91      125.85     21.71 o
  -6  12   2      404.03      389.06     27.93 o
  -5  12   2     1359.52     1397.57     74.43 o
  -4  12   2        0.06      -11.84     11.84 o
  -3  12   2     1595.18     1599.43     78.97 o
  -2  12   2     1355.95     1241.66     40.73 o
  -1  12   2      493.67      554.26     26.35 o
   0  12   2      226.48      248.11     18.98 o
   1  12   2      759.09      667.06     35.22 o
   2  12   2      144.70      171.17     14.59 o
   3  12   2      394.68      385.84     24.05 o
   4  12   2       17.88       12.29     12.18 o
   5  12   2      330.76      358.63     37.97 o
   6  12   2        9.54        8.28     12.94 o
   7  12   2       37.15       46.79     16.13 o
   8  12   2      306.37      388.00     29.11 o
   9  12   2      246.84      286.32     31.42 o
 -10  13   2        1.66       32.23     23.85 o
  -9  13   2       19.44       20.31     17.18 o
  -8  13   2       45.42       28.91     16.45 o
  -7  13   2       18.85       17.50     15.82 o
  -6  13   2      197.76      211.32     22.98 o
  -5  13   2       55.03       58.47     14.36 o
  -4  13   2       17.31       16.51     12.56 o
  -3  13   2      669.43      694.89     71.57 o
  -2  13   2       23.03       11.25     11.17 o
  -1  13   2      162.60      195.10     16.54 o
   0  13   2      246.38      277.44     17.45 o
   1  13   2      202.71      191.57     16.83 o
   2  13   2      163.11      163.45     16.49 o
   3  13   2      999.04      941.64     40.71 o
   4  13   2      874.91      905.07     40.11 o
   5  13   2      137.75      175.03     19.65 o
   6  13   2       70.98       76.58     16.76 o
   7  13   2       35.62        5.48     17.50 o
   8  13   2        7.41      -19.04     19.04 o
   9  13   2      437.51      462.08     50.15 o
 -10  14   2       14.14      176.95    100.87 o
  -9  14   2      171.28      182.51     24.70 o
  -8  14   2       14.92       40.93     17.67 o
  -7  14   2      482.17      485.85     32.06 o
  -6  14   2     1038.72     1013.17     77.59 o
  -5  14   2      174.14      149.87     20.08 o
  -4  14   2        8.86       -5.31     13.60 o
  -3  14   2      496.11      480.93     42.23 o
  -2  14   2      422.27      424.22     23.08 o
  -1  14   2     1124.59     1049.94     39.46 o
   0  14   2     1599.39     1564.87     61.69 o
   1  14   2      842.77      762.85     36.04 o
   2  14   2      379.95      337.78     24.55 o
   3  14   2        0.08       23.42     16.77 o
   4  14   2      587.47      559.53     36.12 o
   5  14   2     1052.23     1023.69     88.17 o
   6  14   2      139.73      175.87     23.71 o
   7  14   2      322.93      389.22     33.57 o
   8  14   2       91.45      108.79     28.19 o
  -9  15   2      257.96      281.02     42.06 o
  -8  15   2      249.84      296.13     37.09 o
  -7  15   2      139.81      110.27     21.70 o
  -6  15   2     1617.82     1761.99    149.40 o
  -5  15   2      184.02      182.42     32.93 o
  -4  15   2       16.34       15.13     15.58 o
  -3  15   2       78.67       67.73     39.20 o
  -2  15   2       31.88       22.02     17.25 o
  -1  15   2     4652.62     4247.97    123.69 o
   0  15   2      297.62      259.36     20.10 o
   1  15   2      398.03      387.42     30.55 o
   2  15   2       85.96       65.94     19.14 o
   3  15   2        2.15       14.97     15.18 o
   4  15   2     1796.34     1767.55     88.78 o
   5  15   2       11.60       29.03     17.25 o
   6  15   2      401.11      394.74     38.68 o
   7  15   2      130.05      114.57     26.68 o
   8  15   2      117.65      102.30     29.19 o
  -9  16   2       29.93       75.97     32.70 o
  -8  16   2       19.55        0.83     21.17 o
  -7  16   2       92.28       44.15     27.48 o
  -6  16   2       58.96       34.86     25.81 o
  -5  16   2       69.45       76.49     22.33 o
  -4  16   2       83.20      102.41     23.43 o
  -3  16   2       26.23        8.11     17.08 o
  -2  16   2       12.26        5.41     17.65 o
  -1  16   2      293.04      284.93     22.49 o
   0  16   2      368.58      407.26     24.76 o
   1  16   2       37.36       25.63     14.87 o
   2  16   2       76.96       53.24     20.99 o
   3  16   2     2033.96     2041.17    167.31 o
   4  16   2      208.44      246.44     37.17 o
   5  16   2      182.52      181.70     29.83 o
   6  16   2        5.16       -3.86     38.58 o
   7  16   2        0.48      -14.60     20.45 o
   8  16   2      160.52      146.63     40.26 o
  -8  17   2      399.28      387.10     55.29 o
  -7  17   2       14.39       36.01     27.33 o
  -6  17   2        0.16       -5.35     22.81 o
  -5  17   2       71.36       59.09     29.23 o
  -4  17   2       77.39       72.22     34.38 o
  -3  17   2     1066.53      880.52     56.25 o
  -2  17   2      848.54      685.01     47.53 o
  -1  17   2      196.01      196.78     21.86 o
   0  17   2       47.41       19.42     14.35 o
   1  17   2     1272.57      942.94     57.89 o
   2  17   2      462.31      448.11     41.17 o
   3  17   2     1214.14     1314.99     85.57 o
   4  17   2      409.01      473.21     42.29 o
   5  17   2       25.88       18.32     22.30 o
   6  17   2      390.41      497.20     69.11 o
   7  17   2      129.92      150.65     31.04 o
  -8  18   2       40.58       33.84     30.56 o
  -7  18   2        7.61      -14.57     25.37 o
  -6  18   2      174.05      117.97     30.25 o
  -5  18   2      393.86      384.81     47.15 o
  -4  18   2        5.57      -20.35     20.35 o
  -3  18   2       32.69        6.97     19.22 o
  -2  18   2      168.29      166.16     29.46 o
  -1  18   2      120.23       89.62     20.58 o
   0  18   2       10.06       -3.34     13.90 o
   1  18   2      151.13      194.36     36.67 o
   2  18   2      253.70      250.57     53.62 o
   3  18   2      599.08      584.22     47.10 o
   4  18   2       21.89        8.80     19.69 o
   5  18   2       95.61      139.06     28.31 o
   6  18   2       79.47       80.39     31.42 o
   7  18   2       51.95       34.91     31.80 o
  -8  19   2       59.45       74.38     59.17 o
  -7  19   2      133.31       41.99     29.09 o
  -6  19   2        5.83      -18.43     26.87 o
  -5  19   2       63.41       33.25     26.37 o
  -4  19   2       32.56       28.10     25.36 o
  -3  19   2       29.27       51.48     26.13 o
  -2  19   2        6.17       12.25     21.62 o
  -1  19   2       77.94      106.45     26.57 o
   0  19   2      258.68      277.58     32.59 o
   1  19   2       40.11       31.95     22.26 o
   2  19   2        6.51        2.67     19.39 o
   3  19   2       14.73       41.53     21.68 o
   4  19   2        3.73      -12.47     20.70 o
   5  19   2       62.85       58.41     31.40 o
   6  19   2       77.38      146.85     31.97 o
  -7  20   2       90.13       47.24     41.30 o
  -6  20   2        1.55       13.24     28.42 o
  -5  20   2        6.28      -16.25     24.84 o
  -4  20   2       63.28       19.10     26.27 o
  -3  20   2        0.58       19.88     23.13 o
  -2  20   2      198.44      166.97     30.58 o
  -1  20   2        9.47       -9.19     21.01 o
   0  20   2      136.24      147.73     35.84 o
   1  20   2      229.47      168.05     30.54 o
   2  20   2       61.31       70.41     25.06 o
   3  20   2      351.28      462.42     55.55 o
   4  20   2       66.89       63.85     24.90 o
   5  20   2       90.62      118.89     29.73 o
   6  20   2       83.55      115.50     44.94 o
  -6  21   2      158.44      147.16     36.06 o
  -5  21   2       89.02       94.54     33.43 o
  -4  21   2        3.44      -16.99     25.54 o
  -3  21   2      662.98      719.65     55.90 o
  -2  21   2        8.32       21.54     23.98 o
  -1  21   2       48.59       73.30     26.52 o
   0  21   2      196.64      195.21     36.75 o
   1  21   2      460.51      390.65     63.69 o
   2  21   2       76.93       86.37     27.10 o
   3  21   2       23.75        5.46     23.50 o
   4  21   2       15.17      -21.06     21.06 o
   5  21   2       86.25      105.17     28.78 o
  -6  22   2       27.81       16.91     59.17 o
  -5  22   2        0.07      -25.91     25.91 o
  -4  22   2        9.79       -4.21     25.97 o
  -3  22   2        0.48       35.41     26.58 o
  -2  22   2       26.56       43.42     26.54 o
  -1  22   2        3.81       11.43     26.88 o
   0  22   2        3.64        0.56     61.99 o
   1  22   2        4.67       18.33     23.85 o
   2  22   2       31.83       13.90     25.20 o
   3  22   2        2.13       -3.21     23.75 o
   4  22   2       13.99      -10.71     23.24 o
   5  22   2        2.97        5.52     43.05 o
  -5  23   2      153.73      222.03     74.95 o
  -4  23   2      269.68      425.40     60.78 o
  -3  23   2      371.99      395.79     56.52 o
  -2  23   2       27.36        9.77     26.32 o
  -1  23   2       35.06       86.78     51.28 o
   0  23   2        6.14       43.95     59.73 o
   1  23   2      271.62      265.25     37.37 o
   2  23   2        0.85       -0.56     23.50 o
   3  23   2       62.26       59.98     28.23 o
   4  23   2      112.66      197.60     57.66 o
  -3  24   2        1.48       20.37     40.89 o
  -2  24   2      262.35      372.95     65.04 o
  -1  24   2       11.57      -43.39     43.39 o
   0  24   2      179.16       73.82     64.80 o
   1  24   2       28.71       11.22     40.01 o
   2  24   2       97.68      124.27     48.02 o
  -1  25   2        0.30      -41.70     41.70 o
   0  25   2       14.32       72.69     67.06 o
 -11   1   3      139.99       97.91     18.55 o
 -10   1   3      995.94     1010.24     48.51 o
  -9   1   3       75.65       79.59     14.48 o
  -8   1   3      287.73      332.14     28.16 o
  -7   1   3     1137.26     1133.93     40.32 o
  -6   1   3      144.92      167.25     11.51 o
  -5   1   3     2324.73     2269.74     60.45 o
  -4   1   3      805.18      964.34     28.17 o
  -3   1   3      121.81      140.52      7.91 o
  -2   1   3     1011.71     1128.21     30.70 o
  -1   1   3      155.49      145.94      7.94 o
   0   1   3        7.93        5.44      5.21 o
   1   1   3      635.86      723.43     21.78 o
   2   1   3     5230.77     5369.24    133.33 o
   3   1   3     2083.30     1853.94     49.85 o
   4   1   3       27.63       26.91      7.57 o
   5   1   3     2030.63     2000.21     55.62 o
   6   1   3      317.26      294.58     18.92 o
   7   1   3      713.43      672.63     36.33 o
   8   1   3     1317.04     1238.46     55.32 o
   9   1   3       13.24       20.41     14.88 o
  10   1   3       45.21       19.19     16.01 o
 -11   2   3      100.66       65.12     17.83 o
 -10   2   3      168.38      174.11     20.49 o
  -9   2   3      420.63      404.05     27.23 o
  -8   2   3       26.69       29.34     10.72 o
  -7   2   3       69.70       86.60     12.39 o
  -6   2   3      427.14      437.82     17.91 o
  -5   2   3      970.28      946.23     28.78 o
  -4   2   3     2742.56     2875.73     74.32 o
  -3   2   3     1312.73     1262.55     34.75 o
  -2   2   3      315.95      285.02     11.00 o
  -1   2   3     1799.20     1644.12     42.91 o
   0   2   3      161.72      144.56      7.34 o
   1   2   3     6395.59     6100.98    163.51 o
   2   2   3     4160.87     4625.13    115.38 o
   3   2   3       21.13       36.90      6.81 o
   4   2   3      732.50      750.27     30.00 o
   5   2   3      139.83      142.87     11.72 o
   6   2   3      404.82      384.50     21.74 o
   7   2   3        2.13       -4.74     11.42 o
   8   2   3        8.09        3.30     12.66 o
   9   2   3      714.61      752.76     42.44 o
  10   2   3       50.25       33.72     17.01 o
 -11   3   3       43.98       34.85     16.91 o
 -10   3   3       37.78       44.56     18.71 o
  -9   3   3      348.99      307.68     34.89 o
  -8   3   3        6.06       -7.51      8.71 o
  -7   3   3       99.10      100.97     12.95 o
  -6   3   3       54.90       52.99     10.57 o
  -5   3   3      509.38      525.63     19.21 o
  -4   3   3       93.98      144.35      8.97 o
  -3   3   3      297.00      310.65     12.32 o
  -2   3   3      635.20      592.24     18.32 o
  -1   3   3      276.48      300.23     12.68 o
   0   3   3     2688.60     2773.00     69.87 o
   1   3   3     2133.36     2137.92     60.50 o
   2   3   3     1645.50     1660.74     44.74 o
   3   3   3     1810.89     1949.29     52.11 o
   4   3   3       39.11       42.43      7.89 o
   5   3   3      283.09      279.59     17.89 o
   6   3   3      424.55      415.18     22.93 o
   7   3   3       57.59       59.37     14.23 o
   8   3   3        0.01       -6.48     12.74 o
   9   3   3       54.93       41.83     16.16 o
  10   3   3       25.98       25.50     17.00 o
 -11   4   3       87.16       75.89     17.82 o
 -10   4   3        0.38      -11.24     11.24 o
  -9   4   3       12.26       10.52     11.83 o
  -8   4   3      597.43      580.45     28.27 o
  -7   4   3       30.47       33.77     10.67 o
  -6   4   3     1767.46     1728.89     57.05 o
  -5   4   3       22.48       36.73      8.98 o
  -4   4   3     1464.60     1398.38     38.96 o
  -3   4   3     1839.86     1934.90     51.56 o
  -2   4   3     1621.66     1730.41     45.93 o
  -1   4   3     2534.63     2408.64     73.49 o
   0   4   3        0.09        4.12      4.53 o
   1   4   3       36.35       49.26      5.57 o
   2   4   3     1077.60     1066.76     30.77 o
   3   4   3       37.07       39.30      6.60 o
   4   4   3      238.30      227.84     13.04 o
   5   4   3       22.02       22.89     10.24 o
   6   4   3      470.61      490.67     25.62 o
   7   4   3       75.08       74.33     14.69 o
   8   4   3      168.11      212.40     22.38 o
   9   4   3      458.80      481.39     33.49 o
  10   4   3       98.40      122.33     21.91 o
 -11   5   3       25.43       31.89     15.72 o
 -10   5   3      100.02       82.64     17.51 o
  -9   5   3       40.28       30.73     13.12 o
  -8   5   3      400.31      338.19     21.75 o
  -7   5   3     2189.20     2056.17     68.05 o
  -6   5   3       10.08        6.21      8.90 o
  -5   5   3       26.03       12.13      8.89 o
  -4   5   3     1351.76     1283.86     36.68 o
  -3   5   3     2856.18     3165.76     87.59 o
  -2   5   3      960.60      953.41     27.81 o
  -1   5   3     5254.81     5203.27    152.72 o
   0   5   3      145.23      191.95     10.38 o
   1   5   3       84.41       79.63      6.57 o
   2   5   3      783.86      817.49     25.26 o
   3   5   3      171.48      190.65     13.40 o
   4   5   3      107.13      134.95     12.96 o
   5   5   3     2214.83     2078.21     66.61 o
   6   5   3       41.57       31.76     10.88 o
   7   5   3      361.36      325.93     22.30 o
   8   5   3      390.45      366.08     28.50 o
   9   5   3        2.94      -15.13     15.13 o
  10   5   3      322.74      315.95     45.93 o
 -11   6   3       12.56       29.73     15.81 o
 -10   6   3        2.06      -12.07     12.07 o
  -9   6   3        0.48        0.25     11.39 o
  -8   6   3        6.10       -8.37     10.16 o
  -7   6   3     2666.63     2630.68     84.61 o
  -6   6   3       11.83       -8.63      8.63 o
  -5   6   3      266.06      289.66     14.72 o
  -4   6   3        0.07       -5.26      5.26 o
  -3   6   3        3.61       -2.21      5.05 o
  -2   6   3     3890.39     4112.37    104.63 o
  -1   6   3       12.81       -2.28      7.59 o
   0   6   3       31.52       26.46      6.83 o
   1   6   3     1723.16     1764.71     81.54 o
   2   6   3     1615.37     1594.13     44.53 o
   3   6   3       17.33       30.72      6.58 o
   4   6   3        2.07       -1.35      8.19 o
   5   6   3       40.89       38.53     10.71 o
   6   6   3       49.87       64.15     12.37 o
   7   6   3       35.31       18.27     13.48 o
   8   6   3        6.72       21.20     14.54 o
   9   6   3        7.45       32.46     16.08 o
  10   6   3      378.46      294.71     57.20 o
 -11   7   3       83.56       82.67     19.55 o
 -10   7   3      236.22      230.85     24.40 o
  -9   7   3       19.89       28.26     13.24 o
  -8   7   3      442.63      433.51     25.68 o
  -7   7   3      207.28      228.45     18.81 o
  -6   7   3      195.17      205.78     16.71 o
  -5   7   3      793.76      759.27     31.38 o
  -4   7   3     1445.43     1344.51     39.28 o
  -3   7   3        3.48        4.31      5.99 o
  -2   7   3     2489.35     2506.82     66.66 o
  -1   7   3      471.08      510.23     18.12 o
   0   7   3      248.13      236.64     11.50 o
   1   7   3      242.74      242.43     18.26 o
   2   7   3        6.70        0.93      5.77 o
   3   7   3      391.05      475.61     20.50 o
   4   7   3        1.62       -8.04      8.56 o
   5   7   3      266.23      260.49     18.10 o
   6   7   3       60.99       59.60     12.83 o
   7   7   3      231.87      220.67     19.85 o
   8   7   3       25.25       16.11     13.56 o
   9   7   3       33.72       32.16     31.88 o
  10   7   3       68.99       44.22     26.88 o
 -11   8   3        2.22        1.87     15.43 o
 -10   8   3       63.70       55.82     16.91 o
  -9   8   3      185.72      191.09     20.00 o
  -8   8   3      342.46      313.04     30.79 o
  -7   8   3        5.38       18.58     14.07 o
  -6   8   3     1141.31     1146.74     44.26 o
  -5   8   3       31.06       19.45     10.50 o
  -4   8   3      262.20      244.74     13.28 o
  -3   8   3     3445.21     3504.05     91.77 o
  -2   8   3       17.29       29.28      6.74 o
  -1   8   3      600.88      628.58     21.97 o
   0   8   3      116.58      119.96      9.49 o
   1   8   3      211.80      211.83     16.91 o
   2   8   3       26.47       39.75      7.43 o
   3   8   3        0.12       -1.67      6.71 o
   4   8   3      125.71      111.07     13.10 o
   5   8   3      105.93       81.39     12.68 o
   6   8   3      173.28      182.01     17.42 o
   7   8   3       11.93        5.51     12.03 o
   8   8   3      227.69      233.36     21.98 o
   9   8   3        4.56       11.07     17.02 o
 -11   9   3       45.48       50.48     26.23 o
 -10   9   3       44.22       31.50     13.32 o
  -9   9   3      304.04      329.62     25.18 o
  -8   9   3       16.41       13.15     12.42 o
  -7   9   3      107.32      132.68     16.25 o
  -6   9   3     1040.32     1011.57     41.32 o
  -5   9   3      451.53      470.04     24.93 o
  -4   9   3        1.79       -6.79      6.79 o
  -3   9   3        1.30        3.90      6.71 o
  -2   9   3      192.66      246.67     13.23 o
  -1   9   3     1188.54     1285.53     38.33 o
   0   9   3      217.03      224.39     12.67 o
   1   9   3       65.86       71.77     13.69 o
   2   9   3        6.61        5.99      7.85 o
   3   9   3      346.68      328.13     18.02 o
   4   9   3      531.09      563.04     26.79 o
   5   9   3       40.23       40.13     11.65 o
   6   9   3       24.69       20.40     11.78 o
   7   9   3        6.84        9.82     12.59 o
   8   9   3        8.79      -12.29     13.34 o
   9   9   3       27.58       36.20     19.42 o
 -11  10   3      208.25      189.70     87.35 o
 -10  10   3      230.09      244.79     25.94 o
  -9  10   3       79.51       84.53     16.85 o
  -8  10   3      238.44      261.77     22.60 o
  -7  10   3        0.94        3.12     11.61 o
  -6  10   3     2249.05     2303.46    110.89 o
  -5  10   3      407.62      404.07     24.12 o
  -4  10   3      116.39      144.88     14.90 o
  -3  10   3     1399.22     1381.37     42.46 o
  -2  10   3        3.11       11.33      7.92 o
  -1  10   3     2281.94     2148.52     59.81 o
   0  10   3      896.29     1018.37     32.29 o
   1  10   3       14.64       18.19      9.21 o
   2  10   3      402.10      382.35     17.98 o
   3  10   3      298.71      327.01     20.89 o
   4  10   3     1681.06     1669.88     65.34 o
   5  10   3      423.27      434.00     36.72 o
   6  10   3      220.81      236.66     21.72 o
   7  10   3       21.81        3.14     12.88 o
   8  10   3       35.01       16.56     18.45 o
   9  10   3      223.67      292.94     61.99 o
 -10  11   3      316.58      349.54     31.82 o
  -9  11   3        0.89       19.03     13.75 o
  -8  11   3      115.49      120.35     18.42 o
  -7  11   3      149.92      120.01     24.62 o
  -6  11   3      633.85      662.93     33.20 o
  -5  11   3     1229.03     1165.02     55.23 o
  -4  11   3      752.99      736.90     33.23 o
  -3  11   3        5.67       16.67      9.13 o
  -2  11   3        0.06        0.26      8.53 o
  -1  11   3     1227.53     1271.76     39.84 o
   0  11   3     1705.43     1828.36     55.46 o
   1  11   3      146.36      134.49     12.89 o
   2  11   3      261.80      225.62     19.40 o
   3  11   3      210.70      216.22     18.35 o
   4  11   3      150.28      163.01     17.06 o
   5  11   3      786.19      750.56     44.56 o
   6  11   3        7.86      -10.29     13.26 o
   7  11   3      488.16      492.40     34.76 o
   8  11   3       59.52       33.09     20.24 o
   9  11   3       27.28       28.74     47.34 o
 -10  12   3      167.71      201.63     24.07 o
  -9  12   3       11.14       19.19     14.92 o
  -8  12   3      276.53      274.58     30.87 o
  -7  12   3       76.56      113.10     17.97 o
  -6  12   3     1162.86     1218.47     49.67 o
  -5  12   3       74.08       66.48     15.12 o
  -4  12   3        3.78        5.08     11.08 o
  -3  12   3      195.38      206.53     15.23 o
  -2  12   3        4.19       22.08     10.79 o
  -1  12   3      459.36      398.49     22.12 o
   0  12   3      202.73      220.87     16.79 o
   1  12   3       40.18       43.49     13.96 o
   2  12   3      966.07      901.73     40.44 o
   3  12   3        0.28      -16.04     16.04 o
   4  12   3      196.18      174.93     21.21 o
   5  12   3      396.85      404.87     56.32 o
   6  12   3       21.92       22.61     16.12 o
   7  12   3       25.06      -19.12     19.88 o
   8  12   3        4.69       -0.73     22.63 o
   9  12   3        3.64      -21.97     36.64 o
 -10  13   3      189.98      230.75     40.83 o
  -9  13   3      152.76      148.76     36.18 o
  -8  13   3       18.55       46.84     19.72 o
  -7  13   3     1021.90     1044.22     90.56 o
  -6  13   3      184.07      148.83     22.70 o
  -5  13   3      322.55      315.47     27.25 o
  -4  13   3      401.01      375.05     28.77 o
  -3  13   3      145.18      154.57     18.86 o
  -2  13   3      351.55      369.93     22.24 o
  -1  13   3       35.57       16.16     12.59 o
   0  13   3     2621.30     2496.91     82.98 o
   1  13   3       74.81       86.63     16.05 o
   2  13   3     1352.80     1131.58     61.67 o
   3  13   3      679.46      609.94     74.75 o
   4  13   3       73.89       94.10     22.52 o
   5  13   3     2469.24     1985.23    130.65 o
   6  13   3      451.54      502.88     41.83 o
   7  13   3      106.01      104.83     26.56 o
   8  13   3      255.85      261.56     47.01 o
 -10  14   3        4.16       46.65     56.91 o
  -9  14   3        5.47       -0.97     25.22 o
  -8  14   3        4.39       -7.91     21.82 o
  -7  14   3        5.82       19.75     22.07 o
  -6  14   3     1272.25     1058.61     64.23 o
  -5  14   3        0.02       36.17     34.00 o
  -4  14   3      251.06      232.47     30.68 o
  -3  14   3      146.29      145.72     25.69 o
  -2  14   3        0.72       -9.81     12.68 o
  -1  14   3     1085.12     1112.90     46.13 o
   0  14   3      578.02      565.32     30.81 o
   1  14   3      783.47      746.93     49.27 o
   2  14   3      102.29      111.29     24.97 o
   3  14   3        8.83       18.49     20.05 o
   4  14   3      390.94      432.80     45.63 o
   5  14   3       34.23       57.61     22.41 o
   6  14   3      211.29      230.85     37.58 o
   7  14   3      243.80      279.86     35.94 o
   8  14   3       95.88      131.08     31.55 o
  -9  15   3      399.51      400.70     47.16 o
  -8  15   3        6.00       17.95     25.45 o
  -7  15   3      214.21      209.70     34.07 o
  -6  15   3       42.21      -12.51     20.76 o
  -5  15   3        1.84      -19.86     28.96 o
  -4  15   3      182.68      165.54     28.65 o
  -3  15   3      353.37      348.74     36.37 o
  -2  15   3       34.55       37.34     14.75 o
  -1  15   3     1169.90     1160.06     48.42 o
   0  15   3        0.56       11.46     13.79 o
   1  15   3      186.39      171.74     26.11 o
   2  15   3     1880.43     1559.18     79.03 o
   3  15   3      437.31      458.90     64.34 o
   4  15   3      294.13      271.83     32.77 o
   5  15   3       36.07       25.53     22.51 o
   6  15   3       19.28      -18.66     18.66 o
   7  15   3       41.64       24.14     22.56 o
   8  15   3       77.87       69.65     41.14 o
  -9  16   3       93.24      129.45     35.84 o
  -8  16   3        3.01       12.19     25.70 o
  -7  16   3      117.85      173.44     34.45 o
  -6  16   3      274.77      249.52     36.10 o
  -5  16   3        0.07       -6.97     19.49 o
  -4  16   3      352.31      341.05     38.28 o
  -3  16   3      719.45      794.70     52.92 o
  -2  16   3      234.66      214.20     22.25 o
  -1  16   3      156.02      213.53     21.76 o
   0  16   3       39.20       33.87     15.03 o
   1  16   3      918.37      776.13     56.94 o
   2  16   3      722.14      687.23     50.76 o
   3  16   3      731.07      734.84     61.82 o
   4  16   3       85.35       63.12     22.78 o
   5  16   3       78.30       85.49     26.73 o
   6  16   3      156.94      208.06     33.44 o
   7  16   3      391.59      433.25     44.35 o
  -8  17   3        6.37      -15.21     25.79 o
  -7  17   3      150.19      126.28     42.72 o
  -6  17   3       28.35      -11.20     22.79 o
  -5  17   3        8.62        1.82     20.94 o
  -4  17   3      474.36      435.80     42.81 o
  -3  17   3       49.19       70.81     24.62 o
  -2  17   3      358.73      293.00     47.91 o
  -1  17   3       32.41       38.69     15.54 o
   0  17   3       13.47       32.40     14.99 o
   1  17   3        0.25      -13.64     23.67 o
   2  17   3      116.67       85.35     24.89 o
   3  17   3       41.45       57.58     23.48 o
   4  17   3      191.85      211.43     31.21 o
   5  17   3      172.09      141.62     47.78 o
   6  17   3       15.95       30.13     24.63 o
   7  17   3       22.29      -10.63     23.50 o
  -8  18   3        7.83       44.34     30.78 o
  -7  18   3        8.61        5.89     26.53 o
  -6  18   3        0.40       -3.70     24.69 o
  -5  18   3        5.76      -12.56     23.08 o
  -4  18   3      628.74      649.92     52.45 o
  -3  18   3       53.99       60.54     25.46 o
  -2  18   3      103.05      105.15     25.84 o
  -1  18   3      540.57      532.53     33.34 o
   0  18   3     1199.55     1184.38     63.64 o
   1  18   3     1141.61      955.96     60.09 o
   2  18   3      324.09      275.87     36.59 o
   3  18   3        0.76       -0.46     20.22 o
   4  18   3      374.77      390.22     48.23 o
   5  18   3      290.00      291.77     37.89 o
   6  18   3      259.47      343.27     40.91 o
  -7  19   3      664.84      655.69     61.73 o
  -6  19   3        7.45       25.48     26.57 o
  -5  19   3       62.32       96.85     29.64 o
  -4  19   3      105.66      102.33     30.16 o
  -3  19   3       29.37       74.88     26.08 o
  -2  19   3     1363.98     1406.72     87.36 o
  -1  19   3        0.90       15.82     15.76 o
   0  19   3      193.84      251.98     34.09 o
   1  19   3       16.03       14.20     22.06 o
   2  19   3       46.32       28.94     23.35 o
   3  19   3     1644.10     1682.60     94.25 o
   4  19   3       73.63       91.33     28.14 o
   5  19   3       17.48       36.99     23.70 o
   6  19   3      215.62      315.56     65.65 o
  -7  20   3      115.15       89.25     63.40 o
  -6  20   3      110.68      114.40     33.62 o
  -5  20   3        1.64       24.64     27.37 o
  -4  20   3      189.01      234.95     37.05 o
  -3  20   3       62.33       70.20     28.02 o
  -2  20   3        1.42        2.40     21.83 o
  -1  20   3        6.57      -10.07     19.08 o
   0  20   3      227.89      298.92     34.83 o
   1  20   3      244.26      242.69     35.95 o
   2  20   3      181.20      151.33     55.23 o
   3  20   3      131.23      124.57     50.75 o
   4  20   3      240.00      283.33     64.17 o
   5  20   3      139.25      136.98     34.66 o
  -6  21   3        6.10      -23.57     28.51 o
  -5  21   3        0.20        1.73     28.98 o
  -4  21   3      709.75      747.26     59.08 o
  -3  21   3      210.30      231.38     36.08 o
  -2  21   3      137.21      188.22     32.51 o
  -1  21   3        0.08       24.66     25.65 o
   0  21   3       59.31       -8.44     24.79 o
   1  21   3       58.83       75.28     28.04 o
   2  21   3      112.66       44.20     26.70 o
   3  21   3       13.34       27.03     24.22 o
   4  21   3        6.37       23.36     25.80 o
   5  21   3       15.58       25.36     71.57 o
  -5  22   3       11.17       10.33     29.09 o
  -4  22   3       31.47       41.56     28.46 o
  -3  22   3      181.82      222.39     36.88 o
  -2  22   3       14.74      -13.98     34.24 o
  -1  22   3        1.40        1.33     30.33 o
   0  22   3      149.41       93.65     49.78 o
   1  22   3       89.99      123.67     30.77 o
   2  22   3       68.11      105.63     31.28 o
   3  22   3      156.88       94.59     31.53 o
   4  22   3       89.23      182.39     57.66 o
  -4  23   3       82.28      124.53     35.68 o
  -3  23   3        1.15       13.71     27.91 o
  -2  23   3        0.07        7.31     28.87 o
  -1  23   3        5.03        0.00     48.46 o
   0  23   3        0.15       11.64     44.50 o
   1  23   3      240.21      251.68     38.48 o
   2  23   3        0.95       -7.95     25.62 o
   3  23   3       22.93       76.87     30.14 o
  -3  24   3       36.24       26.84     30.58 o
  -2  24   3       48.17       73.52     33.97 o
  -1  24   3       52.11       63.76     44.54 o
   0  24   3      162.44      154.25     56.03 o
   1  24   3       42.68       34.77     37.52 o
   2  24   3      328.05      389.86     60.00 o
 -11   0   4       31.36       30.20     22.51 o
 -10   0   4       64.59       41.13     21.02 o
  -9   0   4      748.63      667.39     50.53 o
  -8   0   4      379.93      367.22     43.39 o
  -7   0   4     1666.63     1710.84     68.86 o
  -6   0   4       22.02       26.01     11.53 o
  -5   0   4      427.15      395.21     22.38 o
  -4   0   4      388.57      336.54     19.25 o
  -3   0   4     1665.92     1896.62     70.62 o
  -2   0   4    12889.53    12490.59    431.50 o
  -1   0   4      884.89      881.68     36.12 o
   0   0   4      549.36      468.40     30.26 o
   1   0   4      395.31      478.36     23.83 o
   2   0   4       80.41       76.63     10.82 o
   3   0   4      470.41      416.82     28.63 o
   4   0   4     1310.48     1304.27     54.73 o
   5   0   4     1490.02     1437.86     61.42 o
   6   0   4       28.43       39.14     19.32 o
   7   0   4      993.22      961.14     64.46 o
   8   0   4      197.13      246.27     33.84 o
   9   0   4       47.15       48.11     44.24 o
 -11   1   4       38.25       34.25     15.74 o
 -10   1   4       18.85       -9.18     14.80 o
  -9   1   4      137.02      134.80     17.61 o
  -8   1   4      476.98      440.22     26.88 o
  -7   1   4       78.97       88.97     10.81 o
  -6   1   4      338.41      377.05     16.41 o
  -5   1   4     1276.26     1300.12     37.30 o
  -4   1   4       15.90       30.02      6.39 o
  -3   1   4     2610.58     2881.42     73.58 o
  -2   1   4     3104.72     3169.85     86.45 o
  -1   1   4     2209.37     2147.98     55.36 o
   0   1   4      202.35      164.57      9.63 o
   1   1   4     1759.19     1711.52     45.96 o
   2   1   4     9254.51     9573.54    235.68 o
   3   1   4     1355.20     1388.24     39.76 o
   4   1   4     2203.76     2216.07     60.32 o
   5   1   4      138.34      143.55     12.85 o
   6   1   4      820.48      807.69     33.50 o
   7   1   4       54.37       41.11     13.97 o
   8   1   4       10.96       22.75     13.45 o
   9   1   4      105.61      128.60     20.76 o
  10   1   4        2.00        2.82     33.25 o
 -11   2   4      103.73       96.63     18.89 o
 -10   2   4        6.81       12.43     13.71 o
  -9   2   4       85.11       70.11     16.59 o
  -8   2   4      120.36      115.51     14.51 o
  -7   2   4       55.98       50.10     11.06 o
  -6   2   4       79.26       77.01     12.06 o
  -5   2   4      510.04      529.44     19.31 o
  -4   2   4     2560.17     2654.84     68.95 o
  -3   2   4     5986.72     6312.44    155.52 o
  -2   2   4     2689.05     2607.51     66.90 o
  -1   2   4        0.98        3.89      4.67 o
   0   2   4        2.64        2.13      5.38 o
   1   2   4      414.88      429.36     15.69 o
   2   2   4     2563.51     2640.29     68.75 o
   3   2   4     2574.91     2606.72     68.60 o
   4   2   4      474.31      464.01     18.75 o
   5   2   4     1384.22     1351.20     41.06 o
   6   2   4      227.68      237.65     18.37 o
   7   2   4       50.81       27.89     14.33 o
   8   2   4     1022.31      988.96     48.01 o
   9   2   4       46.28       59.88     17.22 o
 -11   3   4      784.43      717.64     61.16 o
 -10   3   4        7.26       12.05     13.21 o
  -9   3   4       59.01       78.80     19.76 o
  -8   3   4      478.36      461.93     24.53 o
  -7   3   4     2092.39     2159.64     69.57 o
  -6   3   4      996.17     1031.03     32.27 o
  -5   3   4      685.90      679.94     23.00 o
  -4   3   4       91.46      126.79      9.02 o
  -3   3   4      158.87      151.05      8.76 o
  -2   3   4     1775.81     1816.65     48.24 o
  -1   3   4      639.16      565.69     19.85 o
   0   3   4     1100.50     1246.39     33.83 o
   1   3   4     2107.79     2167.46     57.57 o
   2   3   4     1889.77     1742.03     47.75 o
   3   3   4     2358.67     2476.80     65.76 o
   4   3   4     4934.19     5078.56    129.05 o
   5   3   4      308.51      290.62     18.77 o
   6   3   4     1804.19     1744.15     59.42 o
   7   3   4      544.00      609.24     35.17 o
   8   3   4       74.27       89.59     18.77 o
   9   3   4      888.48      837.60     67.14 o
 -11   4   4       25.66       39.08     16.94 o
 -10   4   4       96.16      119.84     20.66 o
  -9   4   4      648.83      596.26     34.59 o
  -8   4   4      133.38      133.25     15.42 o
  -7   4   4      147.42      141.76     14.76 o
  -6   4   4      951.64      985.84     33.04 o
  -5   4   4      193.03      268.86     13.49 o
  -4   4   4      111.54      124.86      9.09 o
  -3   4   4      215.19      203.35     10.06 o
  -2   4   4     1592.06     1741.00     46.73 o
  -1   4   4     1889.29     1936.04     60.96 o
   0   4   4        2.16        3.07      3.94 o
   1   4   4      661.56      739.31     31.26 o
   2   4   4     1573.00     1588.48     44.14 o
   3   4   4     1382.08     1427.30     40.63 o
   4   4   4        3.81       17.04      7.44 o
   5   4   4        6.19        6.04      9.74 o
   6   4   4       81.07      111.51     14.72 o
   7   4   4       39.42       45.97     13.99 o
   8   4   4      228.23      203.58     23.44 o
   9   4   4       96.59       68.44     32.05 o
 -11   5   4       58.81       14.68     15.73 o
 -10   5   4       46.52       79.25     16.67 o
  -9   5   4        3.08       -5.60     11.41 o
  -8   5   4      634.48      659.07     31.07 o
  -7   5   4      268.64      263.42     18.96 o
  -6   5   4      640.02      672.41     28.89 o
  -5   5   4      271.06      278.28     17.33 o
  -4   5   4      127.11      144.26      9.40 o
  -3   5   4      580.40      621.30     20.30 o
  -2   5   4      308.37      319.83     12.43 o
  -1   5   4     2747.30     2754.23     84.78 o
   0   5   4      172.48      190.42     13.35 o
   1   5   4     1059.25     1046.34     31.21 o
   2   5   4      668.70      630.68     21.28 o
   3   5   4       68.09       76.07      9.24 o
   4   5   4       48.46       41.36     10.73 o
   5   5   4        0.80       -2.85      9.08 o
   6   5   4      903.09      855.31     36.74 o
   7   5   4       33.67       60.67     22.56 o
   8   5   4        5.84       -2.11     14.29 o
   9   5   4      134.50       96.03     20.60 o
 -11   6   4      155.00      165.39     22.96 o
 -10   6   4      102.47       86.41     17.86 o
  -9   6   4       16.16       12.22     12.46 o
  -8   6   4      189.58      171.45     17.43 o
  -7   6   4     4178.02     4254.76    129.20 o
  -6   6   4      699.20      713.64     30.78 o
  -5   6   4       89.67       82.28      8.66 o
  -4   6   4     1100.89     1151.01     34.17 o
  -3   6   4       75.67       92.84      9.20 o
  -2   6   4     3461.26     3631.31     93.12 o
  -1   6   4      192.99      179.77     13.33 o
   0   6   4      438.35      432.74     20.34 o
   1   6   4      609.36      586.72     22.39 o
   2   6   4       30.60       32.96      6.41 o
   3   6   4      114.15      109.78     14.51 o
   4   6   4        4.33       -0.81      8.41 o
   5   6   4       37.39       38.59     11.23 o
   6   6   4      510.98      518.10     27.34 o
   7   6   4       28.52       40.43     13.67 o
   8   6   4       16.26       32.76     16.72 o
   9   6   4       24.36       23.85     18.15 o
 -11   7   4       84.14       93.22     20.33 o
 -10   7   4        0.15       12.10     14.70 o
  -9   7   4      307.34      303.63     23.58 o
  -8   7   4       56.32       59.45     13.90 o
  -7   7   4       45.92       42.94     12.52 o
  -6   7   4      119.28       97.89     17.56 o
  -5   7   4      573.61      541.29     22.29 o
  -4   7   4        0.05       -6.11      6.11 o
  -3   7   4      564.50      549.68     19.50 o
  -2   7   4     2269.94     2378.52     63.53 o
  -1   7   4        0.20       -7.94      7.94 o
   0   7   4       14.17       17.76      6.83 o
   1   7   4       88.94       99.90      8.80 o
   2   7   4       19.03       15.42      6.79 o
   3   7   4      154.36      174.05     11.12 o
   4   7   4        0.29        1.80      8.96 o
   5   7   4       42.73       25.60     10.63 o
   6   7   4      426.36      411.10     24.32 o
   7   7   4       46.87       32.31     13.67 o
   8   7   4       54.83       48.63     17.60 o
   9   7   4       36.39       15.09     30.58 o
 -11   8   4       10.81       13.66     16.23 o
 -10   8   4        5.77       13.58     15.05 o
  -9   8   4      545.70      563.97     31.71 o
  -8   8   4       31.97       27.35     12.83 o
  -7   8   4      559.31      612.54     31.04 o
  -6   8   4      605.27      671.36     37.20 o
  -5   8   4     2076.77     2192.04     71.74 o
  -4   8   4      173.74      199.15     11.93 o
  -3   8   4       90.47       95.35      8.54 o
  -2   8   4        0.08       -2.42      4.90 o
  -1   8   4      260.34      287.57     14.24 o
   0   8   4     2328.31     2426.60     69.85 o
   1   8   4      438.15      438.18     18.09 o
   2   8   4        0.24        3.56      6.71 o
   3   8   4      149.56      152.53     16.65 o
   4   8   4      860.26      845.15     36.08 o
   5   8   4      237.52      270.90     19.41 o
   6   8   4        0.06       -4.10     10.96 o
   7   8   4        0.07        0.93     13.15 o
   8   8   4       63.60       74.71     19.81 o
   9   8   4        3.47      -14.80     27.99 o
 -11   9   4      633.44      727.02     60.87 o
 -10   9   4        6.41       20.60     14.69 o
  -9   9   4       14.44       18.77     13.50 o
  -8   9   4      526.93      559.06     30.89 o
  -7   9   4       36.25       40.08     11.91 o
  -6   9   4      779.49      781.02     34.79 o
  -5   9   4      102.44      112.78     13.68 o
  -4   9   4      187.66      214.34     13.14 o
  -3   9   4      147.99      156.12     10.84 o
  -2   9   4      601.44      644.00     28.00 o
  -1   9   4      159.93      173.16     15.11 o
   0   9   4        2.47        3.58      7.68 o
   1   9   4      208.07      202.10     14.70 o
   2   9   4      335.72      302.31     17.38 o
   3   9   4      149.02      157.36     18.30 o
   4   9   4      708.32      785.39     60.37 o
   5   9   4      138.46      106.00     20.12 o
   6   9   4      203.42      222.00     22.68 o
   7   9   4      281.00      289.36     33.39 o
   8   9   4       19.79        9.57     22.28 o
 -11  10   4       61.63       78.67     27.42 o
 -10  10   4       10.91       15.84     15.50 o
  -9  10   4       84.63      113.86     18.92 o
  -8  10   4       61.28       70.23     19.87 o
  -7  10   4       39.43       52.16     13.80 o
  -6  10   4      419.86      464.72     26.46 o
  -5  10   4      683.15      707.90     32.42 o
  -4  10   4       94.85      117.08     15.78 o
  -3  10   4      116.68      124.49     15.12 o
  -2  10   4       27.41       14.90     10.88 o
  -1  10   4       63.84       47.56     13.02 o
   0  10   4     1264.69     1390.53     53.72 o
   1  10   4     4090.43     3954.27    188.25 o
   2  10   4        2.17       -5.25     13.90 o
   3  10   4       95.24       91.13     21.19 o
   4  10   4       63.56       65.24     19.97 o
   5  10   4       79.02       58.64     20.01 o
   6  10   4        0.25        5.38     18.16 o
   7  10   4      164.49       93.67     24.63 o
   8  10   4       38.12       53.87     25.03 o
 -10  11   4      299.71      295.44     38.93 o
  -9  11   4       11.77       -1.93     21.11 o
  -8  11   4      507.26      464.72     33.25 o
  -7  11   4       28.67       42.74     15.83 o
  -6  11   4      356.61      371.47     27.94 o
  -5  11   4     2760.45     2619.80    111.61 o
  -4  11   4      497.12      450.49     45.70 o
  -3  11   4      125.36       92.75     14.88 o
  -2  11   4        1.23        5.66     10.89 o
  -1  11   4      220.25      202.30     18.08 o
   0  11   4     1211.45     1362.31     49.68 o
   1  11   4      257.93      277.63     20.98 o
   2  11   4      224.58      249.96     19.94 o
   3  11   4       34.31       12.05     18.39 o
   4  11   4      102.06      121.91     25.87 o
   5  11   4        0.41       18.74     17.49 o
   6  11   4       87.67       68.89     23.13 o
   7  11   4      525.43      578.04     83.82 o
   8  11   4        4.40       -7.94     22.16 o
 -10  12   4      364.26      385.85     43.56 o
  -9  12   4        4.21      -14.11     22.78 o
  -8  12   4        9.14       10.57     21.10 o
  -7  12   4      273.31      322.38     36.48 o
  -6  12   4      128.87       53.25     29.28 o
  -5  12   4     2154.98     1908.55     88.51 o
  -4  12   4      769.34      735.11     48.24 o
  -3  12   4      168.73      184.15     19.03 o
  -2  12   4      261.23      259.41     20.65 o
  -1  12   4       89.76      127.11     16.39 o
   0  12   4     1489.82     1528.92     61.03 o
   1  12   4      283.63      272.89     31.10 o
   2  12   4      229.14      237.10     29.23 o
   3  12   4      285.40      287.18     39.84 o
   4  12   4      205.26      248.59     32.15 o
   5  12   4      482.96      497.40     47.50 o
   6  12   4       45.05       25.16     27.09 o
   7  12   4      275.87      365.12     38.38 o
   8  12   4      273.39      249.25     36.93 o
 -10  13   4        8.73       17.99     52.34 o
  -9  13   4      217.19      225.47     35.67 o
  -8  13   4        0.06        8.82     22.71 o
  -7  13   4      331.34      332.69     37.79 o
  -6  13   4       63.08       89.75     24.17 o
  -5  13   4      852.18      767.73     56.29 o
  -4  13   4        0.02      -16.32     16.32 o
  -3  13   4       10.13       -2.74     12.72 o
  -2  13   4      114.85      121.81     17.26 o
  -1  13   4       30.41       40.72     13.53 o
   0  13   4      404.91      455.69     26.80 o
   1  13   4       16.05       14.28     13.09 o
   2  13   4      281.30      305.65     34.10 o
   3  13   4        2.82      -11.26     16.70 o
   4  13   4      742.51      720.98     92.64 o
   5  13   4      387.93      422.52     70.52 o
   6  13   4        8.46        0.99     20.20 o
   7  13   4        1.19       29.88     22.59 o
   8  13   4      114.31       96.28     44.27 o
 -10  14   4        1.38      -50.26     65.93 o
  -9  14   4       82.47       82.02     30.15 o
  -8  14   4      225.55      209.72     34.34 o
  -7  14   4       72.79       95.55     37.01 o
  -6  14   4      655.75      652.63     53.66 o
  -5  14   4        0.74        2.71     19.12 o
  -4  14   4        0.36      -18.20     18.20 o
  -3  14   4      225.04      178.40     27.43 o
  -2  14   4      326.63      334.59     25.07 o
  -1  14   4      190.51      247.35     21.83 o
   0  14   4      248.60      208.64     20.23 o
   1  14   4        1.55      -12.49     12.49 o
   2  14   4      180.26      165.49     28.62 o
   3  14   4      189.42      121.11     29.85 o
   4  14   4       32.95       29.19     22.07 o
   5  14   4      568.02      593.24     47.45 o
   6  14   4        0.03      -22.69     22.69 o
   7  14   4      256.00      295.61     46.77 o
  -9  15   4       19.54       19.83     27.56 o
  -8  15   4      392.25      346.31     55.80 o
  -7  15   4       13.54       41.95     24.89 o
  -6  15   4       88.95      115.11     27.77 o
  -5  15   4        5.64       10.85     21.03 o
  -4  15   4       20.83       11.97     20.82 o
  -3  15   4      305.96      375.41     36.72 o
  -2  15   4        1.34      -13.16     13.16 o
  -1  15   4      335.65      347.21     25.76 o
   0  15   4     2121.60     2172.30     91.36 o
   1  15   4      172.02      215.59     25.60 o
   2  15   4      448.41      475.86     42.66 o
   3  15   4      261.08      198.13     30.07 o
   4  15   4      302.85      275.06     35.20 o
   5  15   4       74.34      125.60     38.39 o
   6  15   4      645.51      640.26     62.39 o
   7  15   4      254.06      232.88     38.72 o
  -9  16   4        0.01      -14.75     52.88 o
  -8  16   4      333.15      328.77     42.38 o
  -7  16   4      104.66      102.34     30.02 o
  -6  16   4       17.16       -4.56     21.02 o
  -5  16   4        4.24       12.25     21.81 o
  -4  16   4        0.00       -7.41     18.24 o
  -3  16   4      121.16      127.10     27.59 o
  -2  16   4      686.60      633.56     35.43 o
  -1  16   4      542.28      505.56     31.30 o
   0  16   4     1528.52     1549.01     61.05 o
   1  16   4     1990.94     1738.17     85.87 o
   2  16   4       19.34       -4.69     18.72 o
   3  16   4       61.25       60.63     23.93 o
   4  16   4      335.76      332.85     40.67 o
   5  16   4      313.73      332.04     39.64 o
   6  16   4        0.15      -19.25     21.98 o
  -8  17   4      357.48      357.72     46.17 o
  -7  17   4        1.54        6.65     26.19 o
  -6  17   4       52.43       68.58     29.87 o
  -5  17   4      628.07      670.22     54.18 o
  -4  17   4      393.94      413.51     45.63 o
  -3  17   4      112.58       96.96     44.07 o
  -2  17   4      847.34      751.80     50.83 o
  -1  17   4      101.75      102.70     18.43 o
   0  17   4       23.14       22.00     21.52 o
   1  17   4      165.36      162.76     29.59 o
   2  17   4      150.47      174.24     29.92 o
   3  17   4      158.39      112.78     28.08 o
   4  17   4      482.90      509.10     48.48 o
   5  17   4        4.41       25.67     23.80 o
   6  17   4        4.71      -22.07     22.07 o
  -8  18   4      109.16       71.24     40.59 o
  -7  18   4      739.60      766.98     62.07 o
  -6  18   4       51.28       64.21     28.48 o
  -5  18   4       20.06       60.05     25.64 o
  -4  18   4      172.60      163.60     31.15 o
  -3  18   4        3.90      -12.52     35.22 o
  -2  18   4       48.67       75.90     24.52 o
  -1  18   4      111.95      124.95     25.45 o
   0  18   4       99.54      182.63     36.37 o
   1  18   4      279.63      314.68     37.98 o
   2  18   4        1.54        0.06     21.81 o
   3  18   4      720.54      793.75     67.18 o
   4  18   4      303.15      272.44     42.95 o
   5  18   4        9.00        9.26     23.47 o
   6  18   4      345.67      344.31    103.69 o
  -7  19   4       91.76       95.75     32.63 o
  -6  19   4       13.86      -25.35     25.35 o
  -5  19   4      222.35      179.53     35.46 o
  -4  19   4       72.25       27.22     27.65 o
  -3  19   4       20.43       30.42     23.84 o
  -2  19   4       83.75       62.92     25.27 o
  -1  19   4      146.76      107.00     20.42 o
   0  19   4       14.19      -17.16     22.59 o
   1  19   4       58.21        3.99     22.53 o
   2  19   4        2.55        6.15     23.51 o
   3  19   4       29.84       46.05     27.29 o
   4  19   4       91.01      116.87     29.67 o
   5  19   4       59.55       53.74     26.78 o
  -7  20   4        5.09      -47.34     47.34 o
  -6  20   4       11.41      -11.97     27.29 o
  -5  20   4        4.43       -2.19     25.74 o
  -4  20   4      337.12      329.98     42.09 o
  -3  20   4      139.17      126.33     29.95 o
  -2  20   4      485.76      555.11     47.80 o
  -1  20   4      208.76      218.05     36.84 o
   0  20   4      282.67      246.87     46.37 o
   1  20   4      235.45      238.71     37.08 o
   2  20   4       10.26        8.50     22.86 o
   3  20   4      664.30      726.38     57.75 o
   4  20   4      141.07      117.29     32.32 o
  -6  21   4       83.26       84.46     40.19 o
  -5  21   4      329.98      277.07     41.97 o
  -4  21   4       73.02       85.39     29.95 o
  -3  21   4      371.55      443.71     58.81 o
  -2  21   4       40.26       42.93     25.63 o
  -1  21   4      225.81      247.99     40.72 o
   0  21   4       80.47       43.25     26.20 o
   1  21   4       50.63       52.33     25.60 o
   2  21   4       23.52       50.13     26.72 o
   3  21   4       81.35      152.71     33.83 o
   4  21   4      256.34      225.16     62.01 o
  -5  22   4        1.79       -8.35     28.59 o
  -4  22   4       18.32      -22.15     25.84 o
  -3  22   4       87.28       97.69     33.32 o
  -2  22   4       25.09       20.04     27.49 o
  -1  22   4        9.67       11.23     29.85 o
   0  22   4        0.78      -23.26     24.65 o
   1  22   4       95.82       92.15     30.19 o
   2  22   4       47.82      101.48     32.35 o
   3  22   4       30.05        6.29     41.08 o
  -4  23   4      302.22      333.65     55.39 o
  -3  23   4       63.61       70.54     30.18 o
  -2  23   4       23.87       18.95     42.55 o
  -1  23   4      306.37      368.54     84.53 o
   0  23   4      194.81      343.04     70.71 o
   1  23   4       36.66       56.90     29.72 o
   2  23   4      146.93      137.76     42.05 o
  -2  24   4      107.00      105.94     60.30 o
  -1  24   4      259.83      320.64    110.45 o
   0  24   4      244.17      250.77    104.81 o
 -11   1   5       56.54       49.76     20.14 o
 -10   1   5       85.87       83.01     17.24 o
  -9   1   5      474.74      456.73     29.92 o
  -8   1   5       66.57       44.15     11.64 o
  -7   1   5      139.78      147.02     12.27 o
  -6   1   5      530.35      554.83     21.03 o
  -5   1   5        9.59       16.81      7.40 o
  -4   1   5     1429.22     1430.23     40.32 o
  -3   1   5      702.45      681.78     22.40 o
  -2   1   5      155.08      144.60      9.95 o
  -1   1   5     1337.95     1361.98     37.58 o
   0   1   5     1976.12     1689.44     74.60 o
   1   1   5       45.81       31.37      6.83 o
   2   1   5     2851.96     3032.99     79.02 o
   3   1   5      383.79      383.83     16.86 o
   4   1   5      149.18      136.87     12.41 o
   5   1   5     2090.83     2061.64     58.79 o
   6   1   5      415.21      407.28     27.80 o
   7   1   5       26.70       28.52     14.47 o
   8   1   5      104.31       82.18     30.18 o
   9   1   5        0.00        3.53     15.64 o
 -11   2   5      103.22       98.18     19.58 o
 -10   2   5      128.85      157.14     20.76 o
  -9   2   5      131.16      143.88     18.47 o
  -8   2   5      547.42      518.85     25.70 o
  -7   2   5      538.28      519.04     22.30 o
  -6   2   5      775.32      851.02     28.18 o
  -5   2   5      288.59      280.82     13.83 o
  -4   2   5     1110.04     1119.84     32.95 o
  -3   2   5      753.11      913.12     27.65 o
  -2   2   5       51.98       52.58      7.52 o
  -1   2   5      471.79      398.73     15.66 o
   0   2   5      287.76      347.16     15.18 o
   1   2   5       79.90       97.67      8.66 o
   2   2   5      790.58      951.40     29.34 o
   3   2   5       60.05       68.32      9.22 o
   4   2   5     2039.95     2108.39     58.73 o
   5   2   5       42.16       37.21     11.29 o
   6   2   5       49.98       37.67     12.54 o
   7   2   5      108.13       95.32     18.08 o
   8   2   5        3.22       -9.40     13.90 o
   9   2   5      699.35      797.13     53.33 o
 -11   3   5      127.26      140.24     21.49 o
 -10   3   5        0.63      -12.51     12.51 o
  -9   3   5        3.79        2.82     12.33 o
  -8   3   5      268.39      237.70     18.40 o
  -7   3   5      603.29      643.18     28.53 o
  -6   3   5      531.10      524.89     20.73 o
  -5   3   5      819.65      888.47     28.34 o
  -4   3   5     1885.03     1962.57     53.15 o
  -3   3   5      660.66      693.47     22.58 o
  -2   3   5      122.72      156.14      9.52 o
  -1   3   5       87.33       91.52      7.80 o
   0   3   5     1433.23     1484.95     43.93 o
   1   3   5      338.41      336.07     14.38 o
   2   3   5      156.19      200.69     11.77 o
   3   3   5      216.34      228.55     13.21 o
   4   3   5      554.58      555.99     21.96 o
   5   3   5        0.77        7.63     10.49 o
   6   3   5        6.60       16.53     11.91 o
   7   3   5       34.62       25.15     14.88 o
   8   3   5        4.69       -3.62     14.49 o
   9   3   5       48.22       36.81     17.59 o
 -11   4   5      274.96      282.60     30.91 o
 -10   4   5      148.34      164.43     21.31 o
  -9   4   5        1.63      -11.03     11.03 o
  -8   4   5       87.66      126.99     15.10 o
  -7   4   5       92.31      104.92     13.90 o
  -6   4   5     2466.38     2489.16     67.65 o
  -5   4   5        3.46       -6.65      6.65 o
  -4   4   5      195.59      220.44     11.67 o
  -3   4   5      724.75      711.09     22.89 o
  -2   4   5      114.83      137.77      8.75 o
  -1   4   5     2564.93     2567.15     72.19 o
   0   4   5      280.49      248.09     14.30 o
   1   4   5      373.55      388.61     15.62 o
   2   4   5     1242.92     1182.63     35.29 o
   3   4   5      277.13      299.97     14.91 o
   4   4   5      151.27      174.19     12.81 o
   5   4   5      223.06      190.83     16.82 o
   6   4   5      300.29      334.66     22.54 o
   7   4   5      294.76      313.62     26.98 o
   8   4   5        0.85        4.97     15.48 o
   9   4   5      174.09      254.02     28.15 o
 -11   5   5        1.10       11.32     15.77 o
 -10   5   5       24.41       25.75     15.24 o
  -9   5   5      350.31      339.26     24.93 o
  -8   5   5       32.91       16.65     13.15 o
  -7   5   5     1218.35     1244.06     45.96 o
  -6   5   5     1269.78     1263.07     40.82 o
  -5   5   5       29.96       22.83      7.61 o
  -4   5   5      587.07      631.88     21.80 o
  -3   5   5      488.78      491.77     17.78 o
  -2   5   5     1497.35     1516.52     45.78 o
  -1   5   5     1293.26     1407.42     47.45 o
   0   5   5      302.59      303.69     16.24 o
   1   5   5      145.66      132.25      9.26 o
   2   5   5      725.19      730.58     24.62 o
   3   5   5     2006.10     2085.56     57.75 o
   4   5   5       79.86       79.46     10.97 o
   5   5   5     1565.13     1478.43     51.98 o
   6   5   5       96.76      117.53     16.09 o
   7   5   5        6.74      -12.85     12.85 o
   8   5   5      314.31      351.94     46.82 o
   9   5   5       28.34       37.98     27.64 o
 -11   6   5       52.40       35.21     18.14 o
 -10   6   5       23.32        9.35     14.61 o
  -9   6   5      213.29      197.81     19.64 o
  -8   6   5      288.46      258.85     20.44 o
  -7   6   5      720.24      803.46     34.71 o
  -6   6   5     1043.29     1080.35     41.02 o
  -5   6   5        0.17       -6.55      7.24 o
  -4   6   5       50.13       55.87      7.65 o
  -3   6   5      627.73      690.64     22.96 o
  -2   6   5      556.37      576.29     25.47 o
  -1   6   5     1549.20     1634.34     54.86 o
   0   6   5      512.64      560.45     24.57 o
   1   6   5       81.61       86.38      7.67 o
   2   6   5      183.06      213.26     11.86 o
   3   6   5        3.16        4.46      7.84 o
   4   6   5      351.29      358.38     20.71 o
   5   6   5       76.30      107.77     14.51 o
   6   6   5      146.97      164.54     20.78 o
   7   6   5      288.66      329.70     34.35 o
   8   6   5      123.38      187.42     39.79 o
 -11   7   5      107.43      109.49     21.81 o
 -10   7   5       31.15       21.28     16.10 o
  -9   7   5      585.07      603.08     35.59 o
  -8   7   5       30.09       31.81     13.81 o
  -7   7   5      116.92      143.20     15.96 o
  -6   7   5      198.59      226.53     17.76 o
  -5   7   5      386.43      344.99     16.26 o
  -4   7   5      240.79      272.00     13.59 o
  -3   7   5      963.43     1021.51     39.15 o
  -2   7   5      800.35      778.45     31.44 o
  -1   7   5      454.58      514.26     24.17 o
   0   7   5       14.78       15.80      9.08 o
   1   7   5      272.97      235.81     17.53 o
   2   7   5       56.61       52.69     11.11 o
   3   7   5      858.90      909.75     37.26 o
   4   7   5      502.43      512.86     36.44 o
   5   7   5      679.89      690.27     48.40 o
   6   7   5      169.89      196.36     26.93 o
   7   7   5        0.24        4.50     19.58 o
   8   7   5      179.20      175.39     67.06 o
 -10   8   5      245.05      266.25     30.74 o
  -9   8   5       18.23       23.52     15.88 o
  -8   8   5       71.65       77.88     14.93 o
  -7   8   5       42.04       36.20     12.82 o
  -6   8   5        0.35        9.31     10.47 o
  -5   8   5      455.32      446.49     26.98 o
  -4   8   5       30.23       22.73     10.54 o
  -3   8   5      318.00      337.85     20.49 o
  -2   8   5        1.21       11.41      9.29 o
  -1   8   5     1447.68     1486.42     52.11 o
   0   8   5      189.53      264.60     17.62 o
   1   8   5       24.36       46.13     12.02 o
   2   8   5      811.74      822.33     34.95 o
   3   8   5        1.31        2.82     12.21 o
   4   8   5      123.77       95.25     26.19 o
   5   8   5      159.75      173.85     25.38 o
   6   8   5       71.88      121.31     24.40 o
   7   8   5        4.01       25.77     21.93 o
   8   8   5      117.30      181.18     41.64 o
 -10   9   5        0.28       16.29     25.13 o
  -9   9   5      189.52      197.67     30.52 o
  -8   9   5        4.30       11.18     19.41 o
  -7   9   5       82.31       67.09     20.87 o
  -6   9   5      186.56      219.66     28.50 o
  -5   9   5     1809.09     1844.24    110.86 o
  -4   9   5       83.16       90.57     13.65 o
  -3   9   5      410.46      419.36     24.54 o
  -2   9   5      407.57      401.53     22.92 o
  -1   9   5      346.60      399.55     22.49 o
   0   9   5       90.21      111.15     13.76 o
   1   9   5       10.53       11.25     13.90 o
   2   9   5      438.08      431.14     25.03 o
   3   9   5       31.46       58.93     19.47 o
   4   9   5       53.00       63.09     19.64 o
   5   9   5      142.08      125.01     23.35 o
   6   9   5       67.18       21.38     19.96 o
   7   9   5       91.60      103.99     32.21 o
   8   9   5       60.61       89.56     33.19 o
 -10  10   5       66.60       55.68     26.13 o
  -9  10   5        3.41       13.83     20.97 o
  -8  10   5      571.15      646.16     48.73 o
  -7  10   5       33.43       44.40     20.53 o
  -6  10   5       15.99       23.14     18.65 o
  -5  10   5      737.92      720.41     46.54 o
  -4  10   5      782.60      838.95     36.70 o
  -3  10   5     2282.63     2276.87     87.65 o
  -2  10   5       29.46       35.22     12.03 o
  -1  10   5      497.09      483.62     25.59 o
   0  10   5     1316.67     1457.21     51.62 o
   1  10   5      970.01     1054.32     72.11 o
   2  10   5     1803.77     1815.83     75.88 o
   3  10   5       36.79        7.77     17.43 o
   4  10   5      416.87      446.67     43.13 o
   5  10   5        5.69       23.53     19.09 o
   6  10   5       22.37       35.12     21.31 o
   7  10   5       80.74       86.63     37.98 o
   8  10   5        4.13      -13.14     25.56 o
 -10  11   5      119.39      109.56     28.56 o
  -9  11   5       20.09        0.71     25.95 o
  -8  11   5      234.98      208.31     59.54 o
  -7  11   5       18.01       17.48     21.22 o
  -6  11   5      435.61      461.61     40.14 o
  -5  11   5     1384.52     1200.48     65.40 o
  -4  11   5      384.26      404.75     25.58 o
  -3  11   5       20.06       30.96     12.63 o
  -2  11   5       24.81       34.06     12.58 o
  -1  11   5       20.12       16.10     11.40 o
   0  11   5     2845.68     3014.72    129.34 o
   1  11   5      289.81      327.33     38.04 o
   2  11   5      167.95      168.36     22.28 o
   3  11   5     1192.27     1114.17     61.08 o
   4  11   5      129.64      124.48     25.51 o
   5  11   5      955.23     1033.61     89.47 o
   6  11   5       49.79       40.13     22.71 o
   7  11   5        1.99      -10.68     22.40 o
   8  11   5        7.67       -2.64     36.99 o
 -10  12   5      663.31      727.21     58.20 o
  -9  12   5      121.20      129.53     30.24 o
  -8  12   5       14.16        4.31     20.07 o
  -7  12   5        4.04       21.52     20.91 o
  -6  12   5       19.53        5.70     22.02 o
  -5  12   5      525.52      583.08     44.48 o
  -4  12   5       71.06       55.83     21.35 o
  -3  12   5      434.08      442.92     26.88 o
  -2  12   5       13.42       -3.17     11.28 o
  -1  12   5       29.53       28.37     12.75 o
   0  12   5      286.09      297.83     30.16 o
   1  12   5      207.31      216.03     20.38 o
   2  12   5      291.71      261.04     31.02 o
   3  12   5        4.67       17.57     19.01 o
   4  12   5       40.50       33.35     20.82 o
   5  12   5       45.08       53.26     35.46 o
   6  12   5      133.24       68.70     24.86 o
   7  12   5      104.10       99.53     42.15 o
   8  12   5      178.03      132.43     81.15 o
 -10  13   5       94.50       -0.79     48.31 o
  -9  13   5      662.03      768.07     72.57 o
  -8  13   5       69.96      115.47     28.54 o
  -7  13   5      271.45      267.04     38.64 o
  -6  13   5      243.84      240.75     32.43 o
  -5  13   5       38.46       41.90     20.86 o
  -4  13   5      269.65      286.51     33.62 o
  -3  13   5       20.80       26.88     13.46 o
  -2  13   5      455.38      432.83     27.45 o
  -1  13   5       78.27       78.59     15.01 o
   0  13   5     1522.17     1556.87     70.00 o
   1  13   5       16.99        3.64     15.33 o
   2  13   5     1023.02      909.70     74.15 o
   3  13   5      837.35      725.05     70.62 o
   4  13   5       11.27        2.61     19.50 o
   5  13   5     1017.47     1049.99     93.46 o
   6  13   5       24.17       21.77     22.51 o
   7  13   5      222.37      173.78     33.40 o
  -9  14   5       65.84       46.43     28.24 o
  -8  14   5      197.08      187.88     33.75 o
  -7  14   5        2.06        0.03     21.29 o
  -6  14   5       60.96       62.74     25.03 o
  -5  14   5       64.78       40.54     23.24 o
  -4  14   5      199.06      203.63     29.83 o
  -3  14   5       20.73       22.10     14.08 o
  -2  14   5      341.94      336.78     25.17 o
  -1  14   5      931.04      925.83     41.30 o
   0  14   5      442.22      430.72     27.31 o
   1  14   5      880.50      842.71     53.39 o
   2  14   5        8.89       40.65     24.56 o
   3  14   5       15.46       19.87     20.37 o
   4  14   5       63.38       23.47     20.45 o
   5  14   5       87.74       69.19     26.21 o
   6  14   5     1049.34     1272.78    100.21 o
   7  14   5        8.76      -23.00     36.80 o
  -9  15   5       83.31       42.44     29.34 o
  -8  15   5      121.49      165.93     33.56 o
  -7  15   5       67.40       41.64     26.34 o
  -6  15   5      114.32       92.64     27.30 o
  -5  15   5        4.64      -19.14     19.14 o
  -4  15   5      136.50      147.85     29.69 o
  -3  15   5      292.59      227.32     30.23 o
  -2  15   5      486.59      510.62     30.95 o
  -1  15   5       32.56       15.14     12.89 o
   0  15   5       20.97       27.01     14.72 o
   1  15   5      292.98      254.52     33.50 o
   2  15   5      409.26      329.46     44.47 o
   3  15   5       37.00       41.92     22.62 o
   4  15   5       62.53       74.60     26.82 o
   5  15   5       37.50       64.32     25.76 o
   6  15   5       91.39       93.91     28.83 o
  -8  16   5      168.19       81.70     30.50 o
  -7  16   5        6.24      -11.22     22.84 o
  -6  16   5      511.14      583.33     51.47 o
  -5  16   5      103.14      135.74     29.38 o
  -4  16   5       65.77       49.07     24.89 o
  -3  16   5      409.24      451.53     40.58 o
  -2  16   5        4.55       16.20     14.50 o
  -1  16   5      390.97      462.54     30.23 o
   0  16   5      279.98      311.71     27.09 o
   1  16   5       18.48        6.50     23.59 o
   2  16   5      607.40      595.72     49.88 o
   3  16   5      349.12      362.93     41.64 o
   4  16   5       37.37       43.44     24.22 o
   5  16   5      137.70      161.99     32.70 o
   6  16   5      585.64      698.52     85.16 o
  -8  17   5        1.19        5.30     27.49 o
  -7  17   5        8.38       36.87     27.39 o
  -6  17   5      129.49      106.55     30.44 o
  -5  17   5        0.23       13.78     24.61 o
  -4  17   5       83.93       64.42     30.83 o
  -3  17   5        3.95       30.65     20.78 o
  -2  17   5        7.76       17.96     19.53 o
  -1  17   5      244.24      307.72     26.48 o
   0  17   5        6.45      -15.21     17.79 o
   1  17   5       12.92       -2.74     21.92 o
   2  17   5        0.00       -6.02     21.12 o
   3  17   5      170.89      158.85     31.02 o
   4  17   5        1.79      -11.92     23.91 o
   5  17   5        0.26      -22.84     22.84 o
  -7  18   5        3.53        5.04     27.65 o
  -6  18   5      186.28      147.58     56.61 o
  -5  18   5        3.48       42.33     26.65 o
  -4  18   5      134.14      138.15     29.51 o
  -3  18   5      164.68      140.53     29.47 o
  -2  18   5      183.12      221.22     30.95 o
  -1  18   5      640.35      645.25     37.08 o
   0  18   5      414.83      394.88     47.10 o
   1  18   5      382.66      379.98     42.21 o
   2  18   5        2.50       25.17     22.61 o
   3  18   5        9.74       -7.74     31.48 o
   4  18   5      574.16      591.18     52.64 o
   5  18   5       79.33      115.61     33.67 o
  -7  19   5      459.30      496.22     64.17 o
  -6  19   5      176.77      243.61     41.04 o
  -5  19   5       76.19       55.94     27.94 o
  -4  19   5      545.19      572.45     61.33 o
  -3  19   5        7.18       46.69     23.72 o
  -2  19   5      420.21      444.21     41.99 o
  -1  19   5       39.20       16.07     16.48 o
   0  19   5       19.34       35.44     47.27 o
   1  19   5      394.50      377.74     47.77 o
   2  19   5      391.34      460.10     48.20 o
   3  19   5       56.54       40.07     26.62 o
   4  19   5      133.14      104.14     40.72 o
  -6  20   5       26.12       56.90     30.27 o
  -5  20   5       63.28       18.81     26.85 o
  -4  20   5        0.30       -0.38     23.26 o
  -3  20   5      107.04       60.25     25.17 o
  -2  20   5      178.40      214.30     32.09 o
  -1  20   5       57.40       69.58     22.18 o
   0  20   5      152.76      112.43     34.73 o
   1  20   5        1.06       23.20     23.86 o
   2  20   5       12.59       -6.55     28.63 o
   3  20   5       20.49       -4.08     25.49 o
  -5  21   5       58.53       68.59     30.46 o
  -4  21   5      401.46      464.84     48.06 o
  -3  21   5      493.60      488.81     48.59 o
  -2  21   5      144.94      147.78     29.65 o
  -1  21   5      203.43      183.28     58.04 o
   0  21   5       16.42       14.37     39.04 o
   1  21   5      187.78      120.84     33.80 o
   2  21   5        9.88       22.27     27.31 o
   3  21   5       49.78        4.56     32.16 o
  -4  22   5       48.56      138.18     34.08 o
  -3  22   5      242.93      374.90     53.60 o
  -2  22   5       56.48       21.95     41.31 o
  -1  22   5      742.26     1002.50    125.10 o
   0  22   5      286.21      215.29     38.46 o
   1  22   5       92.21       87.06     30.18 o
   2  22   5      406.73      362.63     58.64 o
  -3  23   5       99.47      120.98     38.82 o
  -2  23   5       14.26        1.13     49.03 o
  -1  23   5        8.49       72.69     80.02 o
   0  23   5       20.05      110.45     85.09 o
   1  23   5        0.84       13.05     35.57 o
 -11   0   6      163.54      212.90     37.05 o
 -10   0   6       31.97       53.09     23.90 o
  -9   0   6        8.81        8.86     18.01 o
  -8   0   6       58.33       52.11     16.71 o
  -7   0   6       70.39       90.52     26.05 o
  -6   0   6      389.24      457.24     29.44 o
  -5   0   6      572.16      628.89     32.22 o
  -4   0   6     1185.47     1179.43     50.06 o
  -3   0   6      331.84      297.26     20.12 o
  -2   0   6     1673.51     1591.88     62.28 o
  -1   0   6        1.09       14.28     10.50 o
   0   0   6      590.90      540.95     32.71 o
   1   0   6      455.85      438.77     25.04 o
   2   0   6     1242.14     1285.24     54.60 o
   3   0   6       39.90       46.53     13.58 o
   4   0   6      620.92      613.73     34.78 o
   5   0   6     1663.53     1650.87     79.55 o
   6   0   6      327.49      330.08     46.49 o
   7   0   6       52.23       69.22     24.84 o
   8   0   6      162.17      239.12     37.00 o
 -11   1   6        4.72      -15.40     15.40 o
 -10   1   6      109.50      114.20     19.85 o
  -9   1   6        3.49       -6.86     13.01 o
  -8   1   6       14.83       26.20     12.48 o
  -7   1   6       99.79      128.22     18.21 o
  -6   1   6       60.02       57.24      9.82 o
  -5   1   6      360.11      403.57     17.63 o
  -4   1   6      162.31      151.17     11.11 o
  -3   1   6       35.60       47.45      8.25 o
  -2   1   6     2418.68     2306.43     61.22 o
  -1   1   6     2122.57     1892.31     63.99 o
   0   1   6      166.11      180.21     11.87 o
   1   1   6      911.87      931.06     29.55 o
   2   1   6        0.97       -0.37      7.05 o
   3   1   6     2465.61     2465.19     67.17 o
   4   1   6     2786.08     2763.36     75.08 o
   5   1   6        3.52       13.34     10.86 o
   6   1   6       19.88       15.52     14.23 o
   7   1   6       42.17       46.67     17.28 o
   8   1   6        7.51       -8.94     15.67 o
 -11   2   6      106.88      127.65     26.43 o
 -10   2   6      132.98      159.96     21.87 o
  -9   2   6        0.38      -15.68     18.71 o
  -8   2   6       25.90       41.60     12.23 o
  -7   2   6        5.83       -0.70     11.14 o
  -6   2   6      886.53      933.57     30.94 o
  -5   2   6     1017.37     1020.80     32.11 o
  -4   2   6      481.38      483.97     18.72 o
  -3   2   6      629.51      632.79     21.97 o
  -2   2   6        7.60        6.60      6.34 o
  -1   2   6        3.27        5.82      6.50 o
   0   2   6      142.02      152.93     10.90 o
   1   2   6      370.98      428.02     17.39 o
   2   2   6      220.18      231.27     13.71 o
   3   2   6      544.42      558.21     22.05 o
   4   2   6     1531.55     1633.87     48.00 o
   5   2   6      184.24      212.77     17.79 o
   6   2   6        0.29       -3.45     12.43 o
   7   2   6       41.76       42.91     16.91 o
   8   2   6      532.25      509.71     57.71 o
 -11   3   6      224.42      245.11     27.06 o
 -10   3   6      316.01      337.98     43.07 o
  -9   3   6        0.02        1.37     13.45 o
  -8   3   6      333.38      308.43     21.08 o
  -7   3   6     1105.65     1098.43     37.17 o
  -6   3   6     1029.70     1082.58     34.79 o
  -5   3   6      158.54      161.17     11.85 o
  -4   3   6     1950.79     1998.81     54.82 o
  -3   3   6      574.25      526.69     19.43 o
  -2   3   6     1075.96     1078.98     31.75 o
  -1   3   6      894.78      851.22     26.65 o
   0   3   6     2303.27     2117.73     66.16 o
   1   3   6      865.07      885.33     28.54 o
   2   3   6     1139.34     1136.12     34.81 o
   3   3   6       80.25       91.03     11.09 o
   4   3   6     3031.29     3044.45     82.24 o
   5   3   6       11.23       -0.97     10.63 o
   6   3   6      234.81      277.33     29.58 o
   7   3   6      148.76      139.80     33.63 o
   8   3   6        2.78      -22.74     22.74 o
 -11   4   6      216.74      283.82     29.40 o
 -10   4   6        3.53        8.19     15.14 o
  -9   4   6      222.87      237.07     22.01 o
  -8   4   6        3.83        1.49     10.79 o
  -7   4   6      124.91      140.86     15.30 o
  -6   4   6     2478.31     2589.68     70.47 o
  -5   4   6      285.10      315.94     15.74 o
  -4   4   6        2.68        4.16      7.10 o
  -3   4   6       57.41       72.86      9.60 o
  -2   4   6        2.97       -7.66      7.66 o
  -1   4   6      170.75      193.28     17.01 o
   0   4   6      500.02      515.11     25.03 o
   1   4   6      123.56      105.49     13.29 o
   2   4   6      213.43      218.65     14.92 o
   3   4   6      389.97      457.52     21.56 o
   4   4   6       30.50       61.93     17.46 o
   5   4   6       18.37       16.74     16.80 o
   6   4   6       39.72      -12.47     17.49 o
   7   4   6      161.37      143.10     35.50 o
   8   4   6        6.19      -36.35     36.35 o
 -11   5   6       57.76       69.41     24.86 o
 -10   5   6      358.80      361.38     30.46 o
  -9   5   6        0.10       18.36     12.84 o
  -8   5   6       35.32        5.43     12.52 o
  -7   5   6      350.69      396.13     23.33 o
  -6   5   6       18.06       18.98      9.17 o
  -5   5   6       49.91       51.67     10.77 o
  -4   5   6        0.07       -8.23      8.23 o
  -3   5   6     1817.26     1796.25     59.77 o
  -2   5   6      231.01      235.47     16.20 o
  -1   5   6     1194.72     1175.52     41.90 o
   0   5   6        0.09       -1.66      8.84 o
   1   5   6     1661.22     1672.85     58.43 o
   2   5   6      682.75      728.60     31.91 o
   3   5   6      211.54      255.33     22.09 o
   4   5   6     1215.69     1172.84     70.19 o
   5   5   6      378.15      441.97     34.37 o
   6   5   6        0.41        6.61     19.07 o
   7   5   6       93.73       41.01     41.14 o
   8   5   6        6.96       15.43     30.83 o
 -11   6   6       73.28      100.85     34.60 o
 -10   6   6        3.67        6.04     24.62 o
  -9   6   6      680.13      728.90     47.12 o
  -8   6   6      687.95      694.11     66.90 o
  -7   6   6      374.02      435.50     33.77 o
  -6   6   6      201.75      193.81     19.04 o
  -5   6   6      416.28      402.67     22.38 o
  -4   6   6      188.84      178.85     15.26 o
  -3   6   6       58.31       69.50     11.75 o
  -2   6   6     2166.45     2156.16     70.36 o
  -1   6   6       45.03       32.47     10.37 o
   0   6   6     1330.41     1381.89     53.96 o
   1   6   6     1602.89     1431.49     52.48 o
   2   6   6       64.25       86.47     13.25 o
   3   6   6     1152.28     1182.29     46.42 o
   4   6   6     2129.83     2178.72     92.56 o
   5   6   6        3.39        3.15     22.69 o
   6   6   6      282.85      280.85     31.75 o
   7   6   6       24.22       31.17     26.88 o
   8   6   6       55.00       85.86     41.14 o
 -11   7   6      175.71      100.60     61.71 o
 -10   7   6        4.41        1.00     22.85 o
  -9   7   6        0.22       11.61     18.51 o
  -8   7   6      154.33      186.02     26.84 o
  -7   7   6      104.10      135.41     43.11 o
  -6   7   6      514.63      470.47     39.53 o
  -5   7   6      264.54      237.44     18.10 o
  -4   7   6      134.73      146.90     14.73 o
  -3   7   6      163.22      177.48     15.46 o
  -2   7   6      137.26      128.59     14.14 o
  -1   7   6     1681.65     1684.15     57.39 o
   0   7   6        5.10        4.32     11.14 o
   1   7   6        5.13        7.57     11.09 o
   2   7   6      344.24      321.16     21.53 o
   3   7   6        1.41        6.36     16.56 o
   4   7   6      419.19      397.75     33.30 o
   5   7   6      452.15      405.34     35.12 o
   6   7   6        3.95      -21.96     21.96 o
   7   7   6        0.10      -21.50     21.50 o
   8   7   6       18.32       -5.37     32.03 o
 -10   8   6        6.64      -23.24     23.24 o
  -9   8   6       58.79       36.44     21.12 o
  -8   8   6      128.98      117.88     27.22 o
  -7   8   6      240.14      271.91     30.84 o
  -6   8   6      829.38      881.74     51.06 o
  -5   8   6      278.48      268.56     19.68 o
  -4   8   6      121.98      105.19     14.36 o
  -3   8   6      608.81      610.94     28.72 o
  -2   8   6     1241.43     1169.26     44.13 o
  -1   8   6     1334.83     1357.80     49.06 o
   0   8   6      438.15      414.87     27.46 o
   1   8   6      737.00      723.57     46.54 o
   2   8   6      252.17      256.85     19.94 o
   3   8   6      316.12      386.55     47.09 o
   4   8   6      196.25      171.64     33.12 o
   5   8   6       95.21      111.14     23.70 o
   6   8   6        8.46       50.07     22.79 o
   7   8   6        0.43       21.17     23.78 o
   8   8   6       58.36       43.39     53.53 o
 -10   9   6       57.89        9.95     24.44 o
  -9   9   6       42.37       78.64     29.69 o
  -8   9   6      492.11      484.73     41.10 o
  -7   9   6      407.45      387.58     36.32 o
  -6   9   6        0.23      -14.21     18.46 o
  -5   9   6       53.11       20.40     13.72 o
  -4   9   6       81.38       92.27     18.61 o
  -3   9   6      432.75      394.99     23.67 o
  -2   9   6        0.71       13.83     10.20 o
  -1   9   6      259.15      270.06     19.78 o
   0   9   6      487.44      530.47     32.17 o
   1   9   6     1438.41     1465.23     69.27 o
   2   9   6      177.63      204.44     18.99 o
   3   9   6      548.39      521.70     42.83 o
   4   9   6      321.26      296.88     32.12 o
   5   9   6      651.56      665.19     47.65 o
   6   9   6       42.21       26.55     23.67 o
   7   9   6      302.33      312.47     37.96 o
 -10  10   6       12.09        4.25     24.57 o
  -9  10   6        7.03       22.00     22.05 o
  -8  10   6        2.15       10.48     20.24 o
  -7  10   6       95.24       80.20     22.93 o
  -6  10   6       41.37       45.27     20.03 o
  -5  10   6       63.96       86.11     21.28 o
  -4  10   6     1709.52     1733.34     62.40 o
  -3  10   6      173.35      190.68     18.57 o
  -2  10   6      103.82      103.81     15.16 o
  -1  10   6      450.54      485.97     26.73 o
   0  10   6       87.76       68.18     14.98 o
   1  10   6      421.46      408.52     34.01 o
   2  10   6      282.22      290.76     28.63 o
   3  10   6        0.12       -5.69     17.46 o
   4  10   6      105.62      111.60     24.37 o
   5  10   6      219.02      234.87     40.54 o
   6  10   6        5.37       15.12     21.70 o
   7  10   6      187.68      227.98     34.42 o
 -10  11   6      834.13      934.09     76.77 o
  -9  11   6      331.60      412.00     42.96 o
  -8  11   6      206.10      262.71     34.97 o
  -7  11   6      144.15      166.25     29.29 o
  -6  11   6      315.35      366.48     37.21 o
  -5  11   6      279.63      242.47     30.94 o
  -4  11   6      711.32      647.86     32.81 o
  -3  11   6      644.76      633.69     32.24 o
  -2  11   6       30.68       39.01     13.75 o
  -1  11   6        2.68        5.72     11.39 o
   0  11   6      106.71      105.06     18.85 o
   1  11   6     1013.06      970.94     56.62 o
   2  11   6      177.89      184.40     23.09 o
   3  11   6       46.77       40.89     19.30 o
   4  11   6      539.03      581.40     45.92 o
   5  11   6       19.74       30.64     22.86 o
   6  11   6        2.55        3.34     22.24 o
   7  11   6      258.87      272.89     38.13 o
 -10  12   6       79.83       78.65     72.98 o
  -9  12   6       78.13       65.40     27.76 o
  -8  12   6        5.39        9.27     27.41 o
  -7  12   6      103.34      113.86     31.72 o
  -6  12   6       38.40       29.24     22.08 o
  -5  12   6     1095.48     1032.56     86.87 o
  -4  12   6       70.72       99.05     18.36 o
  -3  12   6      210.43      207.73     20.28 o
  -2  12   6      717.74      759.13     36.22 o
  -1  12   6       47.16       41.50     13.14 o
   0  12   6       96.94       82.75     16.59 o
   1  12   6      275.05      277.62     23.17 o
   2  12   6      436.88      352.10     36.08 o
   3  12   6      865.72      856.35     87.71 o
   4  12   6       49.80       67.72     24.31 o
   5  12   6      360.10      416.15     69.06 o
   6  12   6       32.58       37.73     24.57 o
   7  12   6        2.18       16.54     81.15 o
 -10  13   6        0.52      -27.61     63.68 o
  -9  13   6       24.85       11.53     25.94 o
  -8  13   6      364.73      497.65     59.17 o
  -7  13   6       58.78       44.71     38.17 o
  -6  13   6      713.32      697.80     79.09 o
  -5  13   6       50.18       33.92     21.55 o
  -4  13   6     2216.66     2003.58    133.31 o
  -3  13   6      149.99      147.50     18.57 o
  -2  13   6       13.78        4.73     11.89 o
  -1  13   6       17.03        0.93     12.35 o
   0  13   6       38.37       31.38     20.17 o
   1  13   6     1093.29     1047.31     55.08 o
   2  13   6      889.57      801.93     54.73 o
   3  13   6        0.00       12.83     21.54 o
   4  13   6       77.69       21.56     21.96 o
   5  13   6        9.15      -10.96     21.75 o
   6  13   6       64.52       60.87     47.50 o
  -9  14   6       23.76       12.53     25.84 o
  -8  14   6       96.40      107.32     30.49 o
  -7  14   6      139.94      130.09     42.70 o
  -6  14   6       57.94       75.52     25.60 o
  -5  14   6       21.36       30.27     22.26 o
  -4  14   6      564.17      568.82     72.80 o
  -3  14   6      241.32      208.70     21.80 o
  -2  14   6      250.06      234.75     22.41 o
  -1  14   6      269.72      288.62     23.80 o
   0  14   6       21.81       14.27     16.08 o
   1  14   6       25.54       -4.67     16.37 o
   2  14   6       89.71       50.84     22.74 o
   3  14   6        3.40       27.39     22.25 o
   4  14   6       83.96       63.70     24.94 o
   5  14   6      209.64      198.85     35.22 o
   6  14   6       40.15       60.57     28.75 o
  -9  15   6       50.49       52.41     80.58 o
  -8  15   6      162.48      189.91     35.43 o
  -7  15   6       53.47       65.60     27.08 o
  -6  15   6       48.54       52.53     25.04 o
  -5  15   6       33.83       15.06     23.75 o
  -4  15   6       90.69      106.74     26.43 o
  -3  15   6       35.24       28.97     16.54 o
  -2  15   6      144.28      157.14     19.89 o
  -1  15   6       75.46       79.07     16.64 o
   0  15   6      117.10      108.33     20.32 o
   1  15   6       33.32        2.91     20.45 o
   2  15   6      116.19      109.19     27.24 o
   3  15   6       16.76       10.12     22.91 o
   4  15   6       72.20       38.56     25.62 o
   5  15   6      318.78      423.52     85.49 o
  -8  16   6      192.80      174.76     36.50 o
  -7  16   6        4.64        1.65     23.98 o
  -6  16   6        6.36       10.58     23.23 o
  -5  16   6       10.71       11.42     22.71 o
  -4  16   6      345.40      298.12     42.38 o
  -3  16   6      351.23      343.06     62.30 o
  -2  16   6      141.63      130.18     19.35 o
  -1  16   6        2.82        8.54     13.84 o
   0  16   6      534.56      508.33     65.31 o
   1  16   6      434.71      385.26     42.43 o
   2  16   6      503.86      545.70     49.52 o
   3  16   6       64.61       50.29     26.08 o
   4  16   6      457.28      535.70     66.07 o
   5  16   6       40.54       10.37     25.49 o
  -7  17   6        7.75      -22.88     24.12 o
  -6  17   6      270.56      232.61     36.41 o
  -5  17   6       84.66       79.25     31.07 o
  -4  17   6      238.21      212.31     32.35 o
  -3  17   6       60.24       61.91     23.80 o
  -2  17   6      160.19      147.34     23.82 o
  -1  17   6        0.08        9.22     15.27 o
   0  17   6        8.84       -4.74     19.34 o
   1  17   6       30.93       -6.29     26.43 o
   2  17   6      427.73      370.87     42.88 o
   3  17   6      132.01      109.84     31.22 o
   4  17   6      210.13      192.92     37.90 o
  -7  18   6       88.65       50.04     30.39 o
  -6  18   6       51.53       60.72     30.26 o
  -5  18   6       34.98       34.44     25.90 o
  -4  18   6      379.25      491.69     46.22 o
  -3  18   6       43.02       30.23     22.23 o
  -2  18   6      629.91      727.81     51.13 o
  -1  18   6        0.58      -12.53     15.08 o
   0  18   6        3.40       -8.61     21.33 o
   1  18   6      736.13      656.73     54.91 o
   2  18   6       90.21       71.63     28.50 o
   3  18   6      160.93       89.80     31.34 o
   4  18   6       42.62       68.93     29.89 o
  -6  19   6       12.24      -15.78     34.57 o
  -5  19   6        0.01      -14.24     24.33 o
  -4  19   6        0.03        3.04     23.32 o
  -3  19   6       21.42        8.54     22.97 o
  -2  19   6      429.13      496.96     47.34 o
  -1  19   6       10.60        8.66     17.21 o
   0  19   6       16.08      -13.03     27.19 o
   1  19   6        0.14      -15.96     23.28 o
   2  19   6       45.56        8.80     32.88 o
   3  19   6        1.46       -7.20     25.17 o
  -5  20   6        5.62      -24.65     24.65 o
  -4  20   6      278.62      359.30     43.68 o
  -3  20   6       11.58       48.45     25.46 o
  -2  20   6      419.67      490.96     44.31 o
  -1  20   6      131.05       94.27     30.49 o
   0  20   6       96.45       75.91     29.32 o
   1  20   6      532.22      593.50     54.47 o
   2  20   6       12.88        4.47     25.88 o
  -5  21   6      288.87      406.86    104.81 o
  -4  21   6        0.07        7.78     25.65 o
  -3  21   6      145.47      139.87     32.15 o
  -2  21   6       39.36       59.16     32.01 o
  -1  21   6      262.00      320.08     79.46 o
   0  21   6       77.42       80.99     32.23 o
   1  21   6       29.55       78.30     31.83 o
   2  21   6       71.00       86.22     65.37 o
  -4  22   6       39.06       70.09     50.07 o
  -3  22   6       10.38       46.44     42.67 o
  -2  22   6       36.96        7.11     37.95 o
  -1  22   6       97.35       66.50     86.78 o
   0  22   6        3.64      -32.97     32.97 o
   1  22   6       15.77        4.01     37.76 o
 -11   1   7      268.02      315.20     31.85 o
 -10   1   7       12.71       21.47     17.20 o
  -9   1   7       30.81       39.79     19.93 o
  -8   1   7      131.22      181.87     18.03 o
  -7   1   7      109.83      139.65     20.45 o
  -6   1   7       36.22       35.16     14.24 o
  -5   1   7        3.01        9.16      8.75 o
  -4   1   7       68.11       78.30     10.53 o
  -3   1   7      518.48      485.94     19.42 o
  -2   1   7      300.30      298.38     15.60 o
  -1   1   7      183.55      150.70     14.01 o
   0   1   7     2621.38     2433.89     72.29 o
   1   1   7       28.34       27.84      9.51 o
   2   1   7      369.05      351.32     18.90 o
   3   1   7      476.59      481.37     22.97 o
   4   1   7      261.92      288.05     19.35 o
   5   1   7      235.17      241.29     24.22 o
   6   1   7       11.45      -10.23     22.22 o
   7   1   7       79.61      109.78     46.21 o
   8   1   7        5.58       10.14     37.19 o
 -11   2   7      169.03      259.93     68.70 o
 -10   2   7      187.19      237.80     39.29 o
  -9   2   7        0.40       -1.68     14.85 o
  -8   2   7       15.21       16.80     12.76 o
  -7   2   7       33.44       32.38     11.39 o
  -6   2   7     1116.69     1168.37     37.51 o
  -5   2   7       79.36       90.75     12.09 o
  -4   2   7        5.62       -0.61      8.74 o
  -3   2   7      470.67      462.27     20.58 o
  -2   2   7      278.98      278.47     16.92 o
  -1   2   7      801.34      754.43     35.30 o
   0   2   7      681.35      661.98     29.13 o
   1   2   7        1.48       -2.72     14.73 o
   2   2   7       27.56       44.49     11.42 o
   3   2   7      989.51     1021.69     40.15 o
   4   2   7      150.95      164.10     17.69 o
   5   2   7      104.21       89.28     21.35 o
   6   2   7        0.64       -8.04     23.75 o
   7   2   7      308.96      337.79     44.42 o
   8   2   7        1.90       39.76     27.46 o
 -11   3   7       45.66       22.95     31.56 o
 -10   3   7        7.36        7.01     20.27 o
  -9   3   7       17.11       -5.61     14.94 o
  -8   3   7       64.95       38.26     15.59 o
  -7   3   7       37.93       17.26     16.00 o
  -6   3   7     1939.33     1840.51     57.41 o
  -5   3   7       43.91       61.19     12.87 o
  -4   3   7      714.80      697.25     30.02 o
  -3   3   7       11.38       17.90      9.15 o
  -2   3   7       54.31       69.13     12.84 o
  -1   3   7      932.77      933.29     34.90 o
   0   3   7      493.44      488.39     27.13 o
   1   3   7      244.38      240.13     17.66 o
   2   3   7        6.76       12.87     10.52 o
   3   3   7      218.81      257.84     19.25 o
   4   3   7      203.97      191.98     18.68 o
   5   3   7       73.08       46.44     19.71 o
   6   3   7        1.98       10.20     27.77 o
   7   3   7       28.56       49.47     30.46 o
   8   3   7       11.88        2.47     25.92 o
 -11   4   7       35.42       50.09     36.07 o
 -10   4   7        2.30       25.95     27.42 o
  -9   4   7        0.09       11.23     19.86 o
  -8   4   7      127.08      173.62     34.57 o
  -7   4   7      340.69      347.99     30.20 o
  -6   4   7     2370.73     2248.81     74.87 o
  -5   4   7      544.26      533.66     38.52 o
  -4   4   7      187.34      173.38     15.58 o
  -3   4   7      747.65      660.88     28.61 o
  -2   4   7      138.99      139.05     13.75 o
  -1   4   7      555.11      581.68     26.08 o
   0   4   7      490.28      459.43     24.24 o
   1   4   7      664.56      695.21     31.07 o
   2   4   7        1.15        7.04     13.19 o
   3   4   7       17.46       29.98     11.55 o
   4   4   7      138.05      143.04     19.74 o
   5   4   7      265.08      252.57     28.77 o
   6   4   7       52.28       60.24     23.39 o
   7   4   7       89.35       98.40     34.90 o
 -11   5   7       41.32       15.41     30.32 o
 -10   5   7       50.25        1.09     67.34 o
  -9   5   7       27.29       17.57     18.79 o
  -8   5   7      431.79      416.03     37.25 o
  -7   5   7      375.11      352.55     31.19 o
  -6   5   7      163.55      138.51     15.94 o
  -5   5   7      498.01      459.92     24.72 o
  -4   5   7      674.71      657.38     29.50 o
  -3   5   7       73.07       65.90     12.43 o
  -2   5   7       46.92       21.70     10.44 o
  -1   5   7      536.11      521.32     26.93 o
   0   5   7     2912.11     2766.40    132.90 o
   1   5   7      603.44      578.49     28.64 o
   2   5   7      165.16      180.81     17.80 o
   3   5   7      922.41      938.53     39.40 o
   4   5   7       16.28       15.40     16.75 o
   5   5   7      249.82      284.80     30.99 o
   6   5   7      253.48      280.39     32.98 o
   7   5   7        0.23      -24.23     38.32 o
 -11   6   7       59.52       60.72     33.23 o
 -10   6   7       46.42       63.37     40.29 o
  -9   6   7      141.79      142.71     25.35 o
  -8   6   7       39.03        4.62     17.26 o
  -7   6   7      101.61      100.88     21.12 o
  -6   6   7      210.41      207.96     28.23 o
  -5   6   7      261.38      252.20     19.03 o
  -4   6   7      218.15      207.91     17.65 o
  -3   6   7        4.59        6.64      9.93 o
  -2   6   7       10.53        9.26      9.90 o
  -1   6   7      310.70      346.48     20.72 o
   0   6   7       74.67       76.75     13.67 o
   1   6   7       47.10       42.64     12.38 o
   2   6   7       20.96       31.90     12.22 o
   3   6   7       19.01       10.71     13.41 o
   4   6   7       10.70        9.83     26.76 o
   5   6   7      258.93      233.99     28.95 o
   6   6   7        1.36       -9.80     21.24 o
   7   6   7      117.61      171.26     58.89 o
 -10   7   7      174.65      158.65     32.67 o
  -9   7   7      205.72      224.56     30.87 o
  -8   7   7      132.43      140.27     25.69 o
  -7   7   7      285.62      288.85     30.92 o
  -6   7   7       89.34       81.72     20.98 o
  -5   7   7      687.80      720.72     34.99 o
  -4   7   7     1268.30     1310.33     48.94 o
  -3   7   7        9.85        4.81     10.93 o
  -2   7   7     1069.08     1053.32     41.03 o
  -1   7   7      332.52      332.59     20.89 o
   0   7   7       65.23       65.55     13.90 o
   1   7   7      777.23      813.84     43.87 o
   2   7   7       79.47       54.68     14.15 o
   3   7   7     3224.43     3201.14    131.12 o
   4   7   7      177.72      124.57     27.17 o
   5   7   7       13.88       -7.72     18.73 o
   6   7   7      577.67      573.13     45.29 o
   7   7   7       55.52       33.11     32.03 o
 -10   8   7      152.57      110.39     38.66 o
  -9   8   7       11.36       14.38     27.90 o
  -8   8   7       29.50       43.64     21.47 o
  -7   8   7      391.48      397.30     46.20 o
  -6   8   7      108.98      102.28     21.61 o
  -5   8   7      103.56      121.72     15.50 o
  -4   8   7       56.55       46.98     13.11 o
  -3   8   7     1585.23     1602.48     57.62 o
  -2   8   7       27.09       25.50     12.12 o
  -1   8   7      728.61      744.23     32.99 o
   0   8   7      448.55      430.54     26.65 o
   1   8   7      112.56      135.40     17.15 o
   2   8   7      746.97      754.04     35.95 o
   3   8   7      446.78      500.80     39.48 o
   4   8   7      209.25      215.53     29.23 o
   5   8   7      239.64      273.98     32.89 o
   6   8   7       38.19       37.05     24.19 o
   7   8   7       78.24       72.75     29.76 o
 -10   9   7       49.81       43.58     25.59 o
  -9   9   7      103.22       72.46     26.18 o
  -8   9   7        0.00        8.93     20.80 o
  -7   9   7      697.83      767.19     66.21 o
  -6   9   7       42.21       43.06     20.74 o
  -5   9   7        3.62        3.70     11.47 o
  -4   9   7       74.16       97.76     15.11 o
  -3   9   7        3.78       -1.46     11.22 o
  -2   9   7        4.09        6.37     11.01 o
  -1   9   7        1.62       -0.74     11.11 o
   0   9   7       53.53       84.60     15.90 o
   1   9   7      198.13      159.89     28.10 o
   2   9   7       34.74       61.72     15.28 o
   3   9   7      313.31      305.23     33.42 o
   4   9   7       13.78       -5.44     18.30 o
   5   9   7        1.47       -5.45     20.33 o
   6   9   7       30.51       41.52     24.19 o
   7   9   7       60.36      115.11     31.41 o
 -10  10   7      235.72      171.06     45.70 o
  -9  10   7       19.16       17.91     23.50 o
  -8  10   7       40.59       33.53     23.04 o
  -7  10   7      296.10      270.16     53.68 o
  -6  10   7      207.84      191.31     34.49 o
  -5  10   7      756.45      829.14     66.70 o
  -4  10   7     1202.67     1215.04     48.51 o
  -3  10   7      174.67      172.14     18.19 o
  -2  10   7      133.16      141.51     17.26 o
  -1  10   7      290.43      305.93     22.70 o
   0  10   7     1699.28     1701.05    106.80 o
   1  10   7      956.32     1040.01     70.23 o
   2  10   7      246.24      260.13     27.04 o
   3  10   7      219.44      180.05     28.73 o
   4  10   7      456.72      417.59     42.22 o
   5  10   7       23.46       47.05     24.01 o
   6  10   7       50.71       72.55     31.28 o
   7  10   7      227.98      168.10     61.99 o
 -10  11   7        4.38        4.22     46.49 o
  -9  11   7       87.51       84.95     28.35 o
  -8  11   7      535.12      540.69     59.62 o
  -7  11   7       11.99      -15.65     20.07 o
  -6  11   7        2.82        6.99     18.55 o
  -5  11   7        3.94       -3.75     17.03 o
  -4  11   7      770.72      762.38     36.87 o
  -3  11   7        1.09      -11.09     11.09 o
  -2  11   7     1112.88     1107.73     45.42 o
  -1  11   7      140.70      150.27     17.71 o
   0  11   7     1311.76     1215.28     68.51 o
   1  11   7      289.25      334.39     34.39 o
   2  11   7      351.28      408.79     55.39 o
   3  11   7      913.54      802.16     71.01 o
   4  11   7      212.89      214.20     36.36 o
   5  11   7      119.53      171.96     30.85 o
   6  11   7       23.54       27.98     25.66 o
 -10  12   7       20.94       13.86     42.95 o
  -9  12   7      405.23      514.40     66.94 o
  -8  12   7        7.09        9.29     23.44 o
  -7  12   7      144.13      138.97     29.79 o
  -6  12   7       54.68       38.83     23.59 o
  -5  12   7      280.69      259.06     34.16 o
  -4  12   7      142.22      128.41     17.88 o
  -3  12   7      835.33      898.68     40.55 o
  -2  12   7      233.18      252.84     22.17 o
  -1  12   7       23.83       18.80     13.47 o
   0  12   7      824.32      804.11     50.19 o
   1  12   7       49.46       60.12     16.40 o
   2  12   7       70.95       81.51     32.67 o
   3  12   7       91.05       77.56     26.11 o
   4  12   7        4.38       29.47     22.92 o
   5  12   7        2.61      -13.63     22.50 o
   6  12   7       36.84       27.55     27.12 o
  -9  13   7      382.45      495.87     61.31 o
  -8  13   7       64.11       15.60     26.16 o
  -7  13   7      252.88      305.76     38.49 o
  -6  13   7       37.75       49.69     23.64 o
  -5  13   7        0.03        0.30     19.97 o
  -4  13   7      607.21      620.92     45.42 o
  -3  13   7      140.60      130.56     18.28 o
  -2  13   7      523.11      559.17     31.94 o
  -1  13   7      184.81      170.10     20.54 o
   0  13   7      781.41      769.59     53.38 o
   1  13   7       29.63       35.45     19.18 o
   2  13   7       13.05       -0.57     21.62 o
   3  13   7      550.82      507.75     76.62 o
   4  13   7       55.19       56.27     35.63 o
   5  13   7       85.99       98.58     30.57 o
  -9  14   7       65.97       86.73     53.10 o
  -8  14   7      111.20      132.61     32.75 o
  -7  14   7       11.80       10.91     24.14 o
  -6  14   7       59.56       64.06     26.09 o
  -5  14   7       14.28        5.92     20.57 o
  -4  14   7      183.89      169.34     37.41 o
  -3  14   7      160.74      196.19     21.81 o
  -2  14   7       73.90       87.65     17.60 o
  -1  14   7      540.66      569.78     36.89 o
   0  14   7        3.01        7.48     15.55 o
   1  14   7       47.17       64.57     25.25 o
   2  14   7       38.61       59.66     25.05 o
   3  14   7      241.82      198.29     34.87 o
   4  14   7      285.45      359.60     43.09 o
   5  14   7       29.03       12.79     26.17 o
  -8  15   7       72.71       56.31     31.87 o
  -7  15   7       12.68       -3.77     24.40 o
  -6  15   7       39.21       33.15     25.03 o
  -5  15   7        9.04      -13.62     20.00 o
  -4  15   7      314.94      284.71     37.90 o
  -3  15   7       29.36       12.16     14.39 o
  -2  15   7       50.58       44.28     15.76 o
  -1  15   7       88.28       81.97     18.24 o
   0  15   7       11.90      -15.23     15.23 o
   1  15   7      182.02      157.89     32.17 o
   2  15   7        2.10       -6.18     21.92 o
   3  15   7       72.34       49.66     26.34 o
   4  15   7       86.42       50.34     35.87 o
   5  15   7        0.68       46.21     52.41 o
  -8  16   7       98.45      178.07     87.91 o
  -7  16   7        0.03      -22.53     22.53 o
  -6  16   7       37.74       32.58     26.75 o
  -5  16   7      189.28      191.80     33.72 o
  -4  16   7      175.63      191.76     31.34 o
  -3  16   7      954.74     1056.68     61.98 o
  -2  16   7      103.19      115.08     19.70 o
  -1  16   7       60.63       88.54     18.85 o
   0  16   7      428.26      410.15     37.93 o
   1  16   7       42.02       13.08     23.58 o
   2  16   7      370.07      343.22     42.81 o
   3  16   7       75.09       27.28     24.97 o
   4  16   7      274.45      338.02     65.56 o
  -7  17   7       10.56        4.24     27.21 o
  -6  17   7       73.72      110.99     30.28 o
  -5  17   7       98.19       91.24     28.59 o
  -4  17   7       62.64       40.96     24.28 o
  -3  17   7       91.15       66.21     23.67 o
  -2  17   7       27.59       31.60     16.99 o
  -1  17   7       12.99       -6.81     15.49 o
   0  17   7        5.90        2.63     22.51 o
   1  17   7       88.39       55.87     27.44 o
   2  17   7       43.28       22.21     25.69 o
   3  17   7      107.02       27.47     27.98 o
  -6  18   7      186.46      240.65     39.38 o
  -5  18   7      127.18      139.22     32.77 o
  -4  18   7       87.83       81.44     26.57 o
  -3  18   7      174.32      169.49     30.45 o
  -2  18   7      137.05      117.21     23.26 o
  -1  18   7      295.72      290.48     35.89 o
   0  18   7        2.48       40.08     26.19 o
   1  18   7       29.80       28.56     26.16 o
   2  18   7       14.55       -8.17     25.56 o
   3  18   7       94.18       86.93     32.06 o
  -5  19   7      171.37      164.88     43.03 o
  -4  19   7      239.74      259.36     47.66 o
  -3  19   7        5.18      -15.42     22.41 o
  -2  19   7       86.76       87.11     25.24 o
  -1  19   7      110.01      114.92     27.91 o
   0  19   7       24.92       -8.33     25.57 o
   1  19   7      173.89      190.04     37.70 o
   2  19   7      144.00       75.91     31.81 o
  -5  20   7        0.65        4.83     43.19 o
  -4  20   7        2.00       -7.07     24.73 o
  -3  20   7       78.10       63.65     28.96 o
  -2  20   7      121.94      163.63     30.84 o
  -1  20   7      217.67      175.46     40.69 o
   0  20   7       31.14       68.51     30.03 o
   1  20   7      115.81      139.22     34.40 o
  -4  21   7      144.05      245.19     71.00 o
  -3  21   7        0.57      -30.62     33.93 o
  -2  21   7       29.53       54.10     50.72 o
   0  21   7      179.85      142.50     45.28 o
 -11   0   8      164.02      195.54     60.30 o
 -10   0   8       59.12       93.54     48.46 o
  -9   0   8       13.37       16.34     35.50 o
  -8   0   8      248.26      293.67     37.70 o
  -7   0   8      837.99      933.56     98.78 o
  -6   0   8      149.47      138.76     23.18 o
  -5   0   8      557.99      558.34     39.14 o
  -4   0   8      717.27      678.42     42.41 o
  -3   0   8       69.79       78.36     17.55 o
  -2   0   8       54.31       42.81     29.30 o
  -1   0   8     3415.13     3255.30    189.06 o
   0   0   8     1231.57     1227.72     77.55 o
   1   0   8       42.95       47.27     30.43 o
   2   0   8      470.37      531.45     47.41 o
   3   0   8        1.50       -5.58     18.85 o
   4   0   8      461.01      425.87     50.44 o
 -11   1   8        0.19      -37.19     37.19 o
 -10   1   8       13.32      -21.41     34.94 o
  -9   1   8      169.92      149.40     43.39 o
  -8   1   8       23.30       28.28     20.94 o
  -7   1   8        3.28       43.34     36.74 o
  -6   1   8        0.25        6.08     11.39 o
  -5   1   8      420.59      390.06     22.80 o
  -4   1   8      546.90      569.27     30.01 o
  -3   1   8      213.83      182.05     21.97 o
  -2   1   8      562.94      503.26     29.75 o
  -1   1   8     2527.21     2318.60     98.36 o
   0   1   8        3.61       -0.12     10.12 o
   1   1   8      359.05      358.94     30.94 o
   2   1   8      103.44      124.26     16.58 o
   3   1   8       64.32       43.24     14.28 o
   4   1   8      195.25      198.12     25.53 o
   5   1   8        7.31       21.98     46.21 o
 -11   2   8        0.13       23.10     44.52 o
 -10   2   8      118.72      167.80     55.22 o
  -9   2   8      222.17      242.16     85.66 o
  -8   2   8      102.55      123.62     38.15 o
  -7   2   8      181.20      181.81     19.17 o
  -6   2   8       43.39       43.48     15.40 o
  -5   2   8      687.24      713.68     32.15 o
  -4   2   8      131.06      162.29     18.31 o
  -3   2   8        0.26        7.99     10.78 o
  -2   2   8        6.26       -4.07      8.55 o
  -1   2   8      182.98      178.21     21.34 o
   0   2   8      142.54      152.29     15.84 o
   1   2   8       60.51       72.54     12.89 o
   2   2   8       42.75       47.24     11.97 o
   3   2   8      518.51      608.17     34.14 o
   4   2   8      396.99      467.12     31.62 o
   5   2   8      144.36      153.29     29.87 o
 -11   3   8       84.51      134.28     41.21 o
 -10   3   8       15.40       -9.62     27.64 o
  -9   3   8      143.64      119.49     26.58 o
  -8   3   8      107.22      162.53     25.45 o
  -7   3   8        4.19       -3.02     15.41 o
  -6   3   8        0.04       21.61     12.80 o
  -5   3   8      986.03      971.66     39.32 o
  -4   3   8      499.43      483.61     25.52 o
  -3   3   8     1973.46     1927.07     64.32 o
  -2   3   8      268.97      256.80     18.09 o
  -1   3   8      613.58      584.73     35.65 o
   0   3   8      946.56      878.44     37.03 o
   1   3   8      119.71      192.53     21.88 o
   2   3   8     2462.87     2479.16     81.81 o
   3   3   8       16.16       42.58     12.98 o
   4   3   8       10.94       47.63     18.17 o
   5   3   8        0.50        5.23     21.94 o
   6   3   8        7.12        0.56     37.76 o
   7   3   8        1.06       64.24     46.21 o
 -11   4   8      100.77       91.81     67.06 o
 -10   4   8      185.61      195.01     43.35 o
  -9   4   8       28.26        9.80     22.86 o
  -8   4   8        0.54       -7.77     18.25 o
  -7   4   8      136.97      138.45     18.40 o
  -6   4   8       96.35       73.80     21.93 o
  -5   4   8     3047.44     2822.68     91.11 o
  -4   4   8      138.76      109.99     14.88 o
  -3   4   8       52.25       46.31     11.88 o
  -2   4   8      208.06      183.43     16.39 o
  -1   4   8      669.47      608.65     35.44 o
   0   4   8       28.44       31.32     11.89 o
   1   4   8      216.53      235.01     19.08 o
   2   4   8     1227.01     1255.20     47.85 o
   3   4   8        1.40       -1.12     13.99 o
   4   4   8      302.50      280.48     29.83 o
   5   4   8      109.26       88.45     23.87 o
   6   4   8      115.73      118.41     32.36 o
   7   4   8        3.55      -39.45     39.45 o
 -11   5   8        0.04       -9.39     30.88 o
 -10   5   8      119.55      117.31     38.81 o
  -9   5   8       21.80        4.80     21.88 o
  -8   5   8      152.11      147.66     29.69 o
  -7   5   8      699.36      668.62     43.31 o
  -6   5   8        6.27       -8.89     12.24 o
  -5   5   8        1.39        0.43     12.33 o
  -4   5   8       67.07       79.52     13.90 o
  -3   5   8       42.32       42.88     12.42 o
  -2   5   8       14.00        5.26     10.15 o
  -1   5   8      483.24      470.12     27.00 o
   0   5   8        0.21        5.77     11.29 o
   1   5   8       41.38       48.86     12.78 o
   2   5   8      740.24      732.91     35.66 o
   3   5   8       66.31       74.31     21.62 o
   4   5   8      606.94      659.93     48.88 o
   5   5   8      185.32      198.00     29.70 o
   6   5   8      125.89      115.04     29.06 o
   7   5   8       87.69       55.63     37.24 o
 -10   6   8       43.73        9.21     25.73 o
  -9   6   8       87.33       81.09     24.17 o
  -8   6   8       47.63       30.63     20.93 o
  -7   6   8      803.79      836.41     49.78 o
  -6   6   8       31.42       15.95     12.79 o
  -5   6   8        6.16       -8.11     12.72 o
  -4   6   8      675.62      571.12     28.78 o
  -3   6   8       13.18        1.73     10.51 o
  -2   6   8     1200.32     1210.74     45.85 o
  -1   6   8     1162.49     1100.59     47.16 o
   0   6   8      667.90      646.98     32.23 o
   1   6   8      120.84      116.69     15.85 o
   2   6   8     1032.34     1038.69     43.37 o
   3   6   8       92.76      128.38     26.74 o
   4   6   8        8.89        5.70     20.17 o
   5   6   8      178.04      206.90     30.62 o
   6   6   8      413.74      397.45     41.26 o
 -10   7   8      107.88       75.97     29.44 o
  -9   7   8       17.21       53.24     28.96 o
  -8   7   8       56.71       42.32     23.22 o
  -7   7   8      116.85       63.05     21.63 o
  -6   7   8      158.42      147.69     19.85 o
  -5   7   8      314.22      270.07     21.40 o
  -4   7   8      266.96      251.36     21.30 o
  -3   7   8      499.69      506.27     27.28 o
  -2   7   8       31.29       20.72     11.49 o
  -1   7   8      243.13      252.34     19.73 o
   0   7   8       62.00       72.52     14.71 o
   1   7   8       42.73       23.72     12.87 o
   2   7   8       68.66       70.79     23.07 o
   3   7   8        4.03        8.52     20.23 o
   4   7   8       13.82       13.15     18.93 o
   5   7   8        2.72       -4.63     20.42 o
   6   7   8       89.23       87.22     28.04 o
 -10   8   8        5.13      -22.60     22.60 o
  -9   8   8       11.04       16.61     21.36 o
  -8   8   8      528.19      566.96     88.41 o
  -7   8   8      463.16      540.95     45.97 o
  -6   8   8        0.06       -0.86     19.36 o
  -5   8   8        1.69       -0.21     14.41 o
  -4   8   8      812.33      835.69     37.31 o
  -3   8   8      171.29      170.42     17.93 o
  -2   8   8     1940.77     1890.07     66.06 o
  -1   8   8      992.90     1010.60     41.09 o
   0   8   8      205.78      189.22     20.01 o
   1   8   8      230.86      253.20     21.96 o
   2   8   8       19.12       14.46     18.05 o
   3   8   8      695.26      709.90     48.61 o
   4   8   8      344.52      320.10     35.47 o
   5   8   8        0.15      -11.33     20.55 o
   6   8   8      121.07      163.30     32.24 o
 -10   9   8      246.31      257.31     36.98 o
  -9   9   8      134.98      141.25     29.22 o
  -8   9   8      434.86      393.80     44.98 o
  -7   9   8       13.06       -4.95     18.16 o
  -6   9   8       83.40      110.26     24.60 o
  -5   9   8      383.56      441.50     26.94 o
  -4   9   8      182.62      173.84     24.28 o
  -3   9   8       28.10       27.89     12.56 o
  -2   9   8      683.93      677.73     33.20 o
  -1   9   8     1360.67     1387.29     52.66 o
   0   9   8      330.22      387.04     26.78 o
   1   9   8       46.44       26.11     14.41 o
   2   9   8      472.34      482.55     35.29 o
   3   9   8      555.03      571.32     64.99 o
   4   9   8      680.73      690.23     50.44 o
   5   9   8      858.13      895.79     58.89 o
   6   9   8       33.52       65.96     28.49 o
 -10  10   8       25.73       88.13     72.69 o
  -9  10   8       24.52       61.24     26.92 o
  -8  10   8       14.40       11.10     21.66 o
  -7  10   8        9.88        8.02     19.81 o
  -6  10   8      128.22      108.33     28.75 o
  -5  10   8       90.39      108.10     19.34 o
  -4  10   8       40.37       53.08     14.43 o
  -3  10   8      220.76      239.87     21.32 o
  -2  10   8      282.85      296.61     31.12 o
  -1  10   8      247.22      245.65     21.58 o
   0  10   8       37.54       28.37     14.79 o
   1  10   8        8.76      -12.28     13.14 o
   2  10   8       17.72       10.17     19.46 o
   3  10   8       56.67       58.78     23.73 o
   4  10   8      101.10       88.75     26.88 o
   5  10   8        5.54       -0.93     23.08 o
   6  10   8        0.00       -9.00     25.95 o
  -9  11   8      173.51      182.48     46.66 o
  -8  11   8      204.37      206.21     33.54 o
  -7  11   8       94.33      111.21     34.49 o
  -6  11   8       11.58       19.53     21.16 o
  -5  11   8      376.03      373.82     42.05 o
  -4  11   8       46.64       48.57     14.95 o
  -3  11   8        1.69       -8.85     12.99 o
  -2  11   8        6.55       10.21     13.23 o
  -1  11   8      219.48      267.94     26.46 o
   0  11   8       36.77       26.06     15.02 o
   1  11   8        4.43      -12.97     12.97 o
   2  11   8      129.06      151.40     28.69 o
   3  11   8       40.89       40.39     22.32 o
   4  11   8      159.28      150.13     31.97 o
   5  11   8      105.06      124.66     34.61 o
  -9  12   8       57.72       93.25     31.36 o
  -8  12   8      122.53      110.79     28.73 o
  -7  12   8      142.24      104.39     28.22 o
  -6  12   8      145.03      112.13     40.51 o
  -5  12   8        1.00       -0.78     23.91 o
  -4  12   8      176.63      217.78     22.70 o
  -3  12   8      504.33      451.74     29.12 o
  -2  12   8       12.35        3.96     14.19 o
  -1  12   8       86.23       74.64     16.92 o
   0  12   8       10.50       29.16     15.22 o
   1  12   8        6.67       16.98     18.02 o
   2  12   8      115.13      109.84     27.14 o
   3  12   8       40.70       49.48     32.65 o
   4  12   8       43.59       85.37     29.93 o
   5  12   8       65.82       55.01     27.51 o
  -9  13   8        0.71       11.27     61.42 o
  -8  13   8      229.32      185.18     34.62 o
  -7  13   8      124.20      120.69     35.52 o
  -6  13   8       46.39       70.83     25.25 o
  -5  13   8        3.11       -9.74     19.50 o
  -4  13   8      319.87      334.54     30.52 o
  -3  13   8     1081.55     1127.33     48.70 o
  -2  13   8        7.73       -2.35     14.50 o
  -1  13   8      157.49      162.87     20.69 o
   0  13   8      123.71      100.37     19.66 o
   1  13   8        0.48      -16.81     20.73 o
   2  13   8      133.64       75.04     27.48 o
   3  13   8      132.56       59.38     28.71 o
   4  13   8       27.37       41.92     26.51 o
   5  13   8       56.85       15.78     47.34 o
  -8  14   8        0.25      -24.36     24.36 o
  -7  14   8      315.94      290.64     62.51 o
  -6  14   8       16.76        2.82     22.17 o
  -5  14   8       91.17       87.47     26.21 o
  -4  14   8      448.09      403.38     38.30 o
  -3  14   8      264.74      256.51     25.08 o
  -2  14   8      170.77      176.28     22.77 o
  -1  14   8      137.17      112.85     20.83 o
   0  14   8       54.21       48.85     23.19 o
   1  14   8       19.59        4.83     23.70 o
   2  14   8      100.04       61.44     26.95 o
   3  14   8      348.12      419.69     46.19 o
   4  14   8        1.72       -3.71     25.48 o
  -7  15   8       39.29      122.77     31.94 o
  -6  15   8       26.88       14.85     23.17 o
  -5  15   8        8.44       58.21     26.15 o
  -4  15   8      112.22      157.50     28.67 o
  -3  15   8      353.15      367.99     29.61 o
  -2  15   8      305.49      351.59     28.82 o
  -1  15   8      233.42      227.70     26.24 o
   0  15   8      211.98      165.08     28.56 o
   1  15   8      130.42      110.81     30.87 o
   2  15   8       58.84       35.55     27.47 o
   3  15   8      266.15      286.51     41.19 o
   4  15   8       21.72       28.18     50.72 o
  -7  16   8        0.35        8.52     27.43 o
  -6  16   8       13.97       -7.10     24.63 o
  -5  16   8       18.92       33.17     25.38 o
  -4  16   8        0.24       -6.38     20.37 o
  -3  16   8       55.26       56.29     21.20 o
  -2  16   8      720.49      692.60     39.23 o
  -1  16   8        3.81        5.94     20.49 o
   0  16   8        6.15        0.71     23.02 o
   1  16   8        0.00       25.02     25.75 o
   2  16   8      487.15      501.33     51.34 o
   3  16   8       53.36       58.91     30.12 o
  -6  17   8       31.23       -0.71     25.94 o
  -5  17   8       62.48       31.98     32.29 o
  -4  17   8       35.19       23.15     23.10 o
  -3  17   8        0.09      -21.47     21.47 o
  -2  17   8       82.65       45.98     19.23 o
  -1  17   8       17.45        4.14     24.32 o
   0  17   8       12.18        7.41     26.03 o
   1  17   8       21.22       20.87     26.79 o
   2  17   8      416.42      432.63     49.32 o
  -5  18   8       57.53       62.73     27.85 o
  -4  18   8      292.10      300.33     45.14 o
  -3  18   8        0.31        1.07     20.66 o
  -2  18   8      256.21      279.16     28.79 o
  -1  18   8      251.32      278.88     39.97 o
   0  18   8       56.13       41.48     29.00 o
   1  18   8      818.57      727.39     61.93 o
  -5  19   8        1.89       18.03     54.66 o
  -4  19   8       50.73       36.80     26.21 o
  -3  19   8       53.90       45.60     25.86 o
  -2  19   8      344.17      449.01     48.80 o
  -1  19   8      133.40      144.17     34.58 o
   0  19   8       50.89       56.56     29.66 o
   1  19   8       60.20      111.01     69.88 o
  -4  20   8      408.37      504.35     92.42 o
  -3  20   8       35.71       87.89     41.52 o
  -2  20   8      116.21       -6.20     64.80 o
  -1  20   8       28.74       35.80     39.71 o
   0  20   8       73.99       -3.64     36.74 o
  -8   1   9       10.31       50.63     70.78 o
  -7   1   9        8.13       23.72     33.67 o
  -6   1   9        0.50       65.71     32.96 o
  -5   1   9      303.32      357.30     60.27 o
  -4   1   9      409.08      423.93     29.61 o
  -3   1   9       58.48       64.04     21.45 o
  -2   1   9      524.21      467.62     29.72 o
  -1   1   9      270.97      252.26     22.48 o
   0   1   9      122.25      123.76     17.44 o
   1   1   9      212.35      204.14     22.06 o
   2   1   9      159.63      155.89     21.75 o
   3   1   9       62.62       92.34     19.64 o
   4   1   9       38.81       60.75     20.15 o
  -9   2   9        4.09      -22.41     22.41 o
  -8   2   9      443.97      552.34    133.38 o
  -7   2   9       22.27        1.29     26.73 o
  -6   2   9      186.44      204.47     22.68 o
  -5   2   9      891.51      904.81     43.18 o
  -4   2   9      299.80      283.64     24.86 o
  -3   2   9      742.22      742.03     39.50 o
  -2   2   9      786.94      771.74     39.85 o
  -1   2   9      196.84      179.77     21.80 o
   0   2   9       19.12       47.80     13.49 o
   1   2   9      338.78      294.46     25.17 o
   2   2   9       88.69      104.51     18.48 o
   3   2   9      171.53      183.17     24.37 o
   4   2   9        0.12       38.06     23.97 o
   5   2   9      133.76      229.35     69.31 o
 -10   3   9      181.50      190.47     65.37 o
  -9   3   9        7.31      -12.65     26.26 o
  -8   3   9       30.77       44.29     63.57 o
  -7   3   9       10.05       -5.17     17.74 o
  -6   3   9       63.11       66.39     24.02 o
  -5   3   9      280.72      254.77     39.57 o
  -4   3   9      202.19      180.94     18.93 o
  -3   3   9      224.68      197.48     18.82 o
  -2   3   9       23.86       14.37     11.36 o
  -1   3   9      375.91      332.75     24.15 o
   0   3   9      211.54      187.38     20.14 o
   1   3   9      195.36      192.21     20.04 o
   2   3   9        0.00       40.47     25.51 o
   3   3   9        4.84       33.28     19.36 o
   4   3   9      225.69      273.11     51.00 o
   5   3   9      121.79      150.36     47.05 o
 -10   4   9       12.08       -7.89     45.65 o
  -9   4   9      110.25      147.40     40.33 o
  -8   4   9      701.63      678.37     45.66 o
  -7   4   9        0.19        0.69     14.02 o
  -6   4   9      731.01      597.25     31.08 o
  -5   4   9        8.87       -4.86     12.72 o
  -4   4   9       41.20       11.40     18.84 o
  -3   4   9      108.19      125.03     16.63 o
  -2   4   9      763.82      774.02     38.58 o
  -1   4   9       67.61       56.10     14.04 o
   0   4   9       21.57       -0.91     12.23 o
   1   4   9       35.89       28.36     15.24 o
   2   4   9        3.00       -1.87     16.41 o
   3   4   9       38.40       53.58     20.61 o
   4   4   9        2.31      -24.10     24.10 o
   5   4   9       62.43       96.62     40.11 o
 -10   5   9        4.21      -30.62     30.99 o
  -9   5   9       23.47       44.82     34.82 o
  -8   5   9      235.49      223.74     30.52 o
  -7   5   9      431.52      463.78     37.59 o
  -6   5   9      648.62      643.33     35.42 o
  -5   5   9      271.01      283.65     23.98 o
  -4   5   9        2.38       -9.84     12.07 o
  -3   5   9      961.31     1004.19     40.57 o
  -2   5   9      799.41      752.97     33.14 o
  -1   5   9      689.44      613.95     32.35 o
   0   5   9      110.15      138.88     17.67 o
   1   5   9      158.51      188.62     18.74 o
   2   5   9        7.67       53.53     32.46 o
   3   5   9      267.53      328.51     49.93 o
   4   5   9       48.59       66.54     28.08 o
   5   5   9        1.62       55.11     30.04 o
 -10   6   9       57.48       59.82     29.52 o
  -9   6   9        7.88       11.87     22.33 o
  -8   6   9        5.73      -20.69     20.69 o
  -7   6   9        1.33      -17.91     17.91 o
  -6   6   9       19.07       -2.87     19.11 o
  -5   6   9       85.67       46.07     18.88 o
  -4   6   9       27.52       20.63     14.53 o
  -3   6   9      112.26       85.86     18.33 o
  -2   6   9        0.82        6.36     11.38 o
  -1   6   9      455.97      433.46     28.18 o
   0   6   9       24.99       -6.52     11.87 o
   1   6   9        5.27       18.04     15.88 o
   2   6   9       47.02       65.20     21.26 o
   3   6   9       54.18       29.10     20.66 o
   4   6   9      290.20      190.55     29.46 o
   5   6   9      151.86      125.65     35.22 o
 -10   7   9        7.69      -21.65     28.88 o
  -9   7   9      280.11      284.40     37.17 o
  -8   7   9       81.85       68.45     26.29 o
  -7   7   9       57.18       50.09     22.94 o
  -6   7   9     1342.16     1383.33     67.22 o
  -5   7   9       31.29       -8.08     21.17 o
  -4   7   9     1339.85     1300.22     55.96 o
  -3   7   9       12.61       -1.01     11.31 o
  -2   7   9      441.73      483.37     27.41 o
  -1   7   9       10.30        0.53     12.56 o
   0   7   9       59.92       72.65     14.92 o
   1   7   9     1305.41     1336.37     53.82 o
   2   7   9       41.68       30.43     17.41 o
   3   7   9      796.43      810.96     52.88 o
   4   7   9      163.80      159.15     28.79 o
   5   7   9      167.55       92.31     28.92 o
 -10   8   9       76.66       65.24     35.79 o
  -9   8   9        0.78       -6.84     24.62 o
  -8   8   9       63.25       16.86     24.41 o
  -7   8   9       62.65       86.35     25.11 o
  -6   8   9      314.63      328.33     28.48 o
  -5   8   9      329.70      336.18     24.85 o
  -4   8   9       15.04       31.02     14.12 o
  -3   8   9      697.75      654.94     36.73 o
  -2   8   9      263.39      258.10     21.47 o
  -1   8   9       33.20        6.10     16.09 o
   0   8   9      271.13      272.65     24.07 o
   1   8   9      120.89      121.48     18.06 o
   2   8   9      526.81      491.32     41.83 o
   3   8   9       12.91       13.39     28.06 o
   4   8   9      185.75      167.94     39.12 o
   5   8   9       55.52       70.64     27.77 o
  -9   9   9      163.15      128.17     31.91 o
  -8   9   9        2.77      -21.25     21.25 o
  -7   9   9       92.67      105.11     33.10 o
  -6   9   9        6.61      -19.02     19.02 o
  -5   9   9        9.95       -2.15     13.08 o
  -4   9   9       27.97       30.45     14.45 o
  -3   9   9      243.82      225.59     21.03 o
  -2   9   9      377.30      358.61     25.27 o
  -1   9   9       10.92        8.33     14.09 o
   0   9   9        0.66      -11.77     13.40 o
   1   9   9      189.95      185.56     21.70 o
   2   9   9       40.23       15.84     20.50 o
   3   9   9        2.61       -8.12     20.05 o
   4   9   9       47.67        3.37     22.41 o
   5   9   9       68.78       80.17     44.57 o
  -9  10   9        1.00      -23.47     23.47 o
  -8  10   9      247.38      242.79     57.97 o
  -7  10   9      312.27      307.33     36.76 o
  -6  10   9      342.80      326.91     39.37 o
  -5  10   9      592.99      588.14     37.10 o
  -4  10   9       29.85        3.66     14.12 o
  -3  10   9       21.77       14.25     13.86 o
  -2  10   9     1702.29     1713.31     71.01 o
  -1  10   9      722.73      754.91     39.44 o
   0  10   9      617.48      617.49     35.93 o
   1  10   9       21.85       13.68     15.34 o
   2  10   9        2.93       -1.28     22.45 o
   3  10   9       24.73       44.60     23.54 o
   4  10   9      287.63      286.00     38.52 o
   5  10   9      159.70       78.54     51.28 o
  -9  11   9       14.52        9.64     28.39 o
  -8  11   9      339.88      401.63     82.80 o
  -7  11   9       57.54       43.24     25.72 o
  -6  11   9       74.07       59.52     24.33 o
  -5  11   9        1.75       -6.12     19.77 o
  -4  11   9       66.15       70.10     17.45 o
  -3  11   9      303.33      321.02     25.49 o
  -2  11   9      354.86      349.28     26.38 o
  -1  11   9       43.53       48.23     17.03 o
   0  11   9       23.93       12.22     15.01 o
   1  11   9       51.15       59.93     20.80 o
   2  11   9       23.18       -8.37     22.34 o
   3  11   9       35.03       21.30     23.90 o
   4  11   9        6.41        7.57     23.97 o
  -8  12   9        2.51        4.74     24.14 o
  -7  12   9        0.38      -21.59     21.59 o
  -6  12   9        2.73       22.10     22.78 o
  -5  12   9      201.09      208.25     31.65 o
  -4  12   9        5.38      -12.70     14.55 o
  -3  12   9      624.79      646.96     36.00 o
  -2  12   9        4.03      -11.49     15.83 o
  -1  12   9      123.88      141.00     21.83 o
   0  12   9      156.89      181.06     23.48 o
   1  12   9       28.04       41.85     20.35 o
   2  12   9      285.42      262.77     37.18 o
   3  12   9       10.68       14.55     25.63 o
   4  12   9       15.67       -3.06     38.20 o
  -8  13   9       76.87       77.50     30.41 o
  -7  13   9        4.97      -23.40     23.40 o
  -6  13   9      113.04      159.37     47.79 o
  -5  13   9       17.73        7.54     21.03 o
  -4  13   9       93.74      100.02     21.30 o
  -3  13   9        4.70       10.09     19.28 o
  -2  13   9      504.06      549.73     33.56 o
  -1  13   9      137.48       97.20     29.74 o
   0  13   9       84.25       85.47     20.28 o
   1  13   9      404.35      342.32     41.25 o
   2  13   9       66.87       23.01     44.65 o
   3  13   9      180.94      124.78     31.94 o
   4  13   9      139.80      147.64     59.73 o
  -7  14   9        0.16       -5.42     24.48 o
  -6  14   9      121.28      117.32     30.49 o
  -5  14   9       11.90        6.44     24.17 o
  -4  14   9       63.27       43.51     24.09 o
  -3  14   9       35.50       21.89     16.91 o
  -2  14   9        6.03       -0.18     15.36 o
  -1  14   9      100.30       45.90     22.14 o
   0  14   9        6.84      -18.81     18.81 o
   1  14   9        8.42      -13.37     24.65 o
   2  14   9       30.98      -13.04     23.44 o
   3  14   9       89.85      116.81     48.69 o
  -7  15   9        3.54       -3.94     49.59 o
  -6  15   9        0.24       13.64     25.82 o
  -5  15   9        1.24       11.60     22.93 o
  -4  15   9       26.17       25.99     24.16 o
  -3  15   9        6.03       11.08     17.96 o
  -2  15   9       43.43       29.92     17.24 o
  -1  15   9       64.68       54.09     19.60 o
   0  15   9       25.03       60.07     28.66 o
   1  15   9      374.31      335.72     78.08 o
   2  15   9        0.17      -27.49     27.49 o
  -6  16   9        3.05       19.89     27.13 o
  -5  16   9      664.91      763.87     61.00 o
  -4  16   9       18.64       -7.04     25.05 o
  -3  16   9      982.17      996.17     53.77 o
  -2  16   9       98.11      100.36     22.13 o
  -1  16   9       21.09       10.23     22.22 o
   0  16   9      232.50      256.81     40.04 o
   1  16   9        0.01       -9.91     26.74 o
   2  16   9      328.92      444.05    102.56 o
  -5  17   9       11.22       23.58     26.63 o
  -4  17   9        3.86       21.54     25.10 o
  -3  17   9      169.11      160.09     31.00 o
  -2  17   9      412.88      421.68     33.91 o
  -1  17   9       80.67       36.63     25.81 o
   0  17   9      100.13      104.31     34.23 o
   1  17   9      123.64      112.14     77.77 o
  -4  18   9       28.96      -38.04     38.04 o
  -3  18   9       52.52       23.86     56.54 o
  -2  18   9        2.43      -15.77     19.33 o
  -1  18   9       50.54       14.69     38.64 o
   0  18   9       18.14       19.50     34.56 o
  -3  19   9      127.63        4.51     76.64 o
  -2  19   9       91.05       22.54     72.13 o
  -8   0  10      125.67      178.57     93.54 o
  -7   0  10      382.67      435.21    173.85 o
  -6   0  10      155.41      219.16     38.06 o
  -5   0  10       55.76       93.92     30.71 o
  -4   0  10      338.86      338.93     40.04 o
  -3   0  10     2062.77     1906.84    116.58 o
  -2   0  10      276.42      210.65     31.41 o
  -1   0  10      781.02      698.57     55.51 o
   0   0  10      421.59      445.90     44.44 o
   1   0  10       15.11       12.15     20.12 o
   2   0  10      218.93      168.93     32.86 o
   3   0  10      256.50      255.80     47.90 o
   4   0  10      716.54      768.37     72.69 o
  -8   1  10      203.71      196.87     48.39 o
  -7   1  10      143.70      190.75     42.38 o
  -6   1  10       14.50       25.14     28.39 o
  -5   1  10      188.84      188.14     26.74 o
  -4   1  10       46.81       35.56     24.22 o
  -3   1  10     1088.02     1069.18     52.55 o
  -2   1  10      358.23      343.75     27.38 o
  -1   1  10       46.81       35.48     13.64 o
   0   1  10       12.32       23.07     13.63 o
   1   1  10       10.25       30.88     15.04 o
   2   1  10      254.79      253.98     29.53 o
   3   1  10      186.08      244.05     28.26 o
   4   1  10       15.89       78.19     48.91 o
  -9   2  10        0.33        3.94     34.37 o
  -8   2  10      217.06      269.49     81.85 o
  -7   2  10       78.49      107.54     50.08 o
  -6   2  10      156.94      177.92     47.09 o
  -5   2  10       82.45      101.52     52.22 o
  -4   2  10      241.01      186.06     29.61 o
  -3   2  10      113.40       98.20     22.12 o
  -2   2  10        0.50      -11.15     11.15 o
  -1   2  10        0.37        2.17     11.75 o
   0   2  10       64.51       44.29     17.16 o
   1   2  10       50.01       56.54     20.82 o
   2   2  10      203.67      217.58     25.72 o
   3   2  10       51.62      104.54     21.78 o
   4   2  10        0.45       74.35     45.65 o
  -9   3  10       39.43       67.62     42.26 o
  -8   3  10        9.89       46.13     94.39 o
  -7   3  10      690.56      661.33     86.88 o
  -6   3  10        3.05      -13.65     33.92 o
  -5   3  10      495.96      468.30     33.63 o
  -4   3  10       95.93       86.45     18.04 o
  -3   3  10       33.55       28.23     22.04 o
  -2   3  10      215.02      170.78     26.19 o
  -1   3  10       52.51       51.69     15.34 o
   0   3  10      857.38      869.91     46.88 o
   1   3  10      132.48      154.40     21.33 o
   2   3  10      204.95      233.82     26.36 o
   3   3  10        0.51        5.77     21.54 o
   4   3  10      161.58      296.65     72.41 o
   5   3  10       97.10      185.40     69.31 o
  -9   4  10       28.28      293.03    108.20 o
  -8   4  10        4.96      264.29     92.42 o
  -7   4  10      173.10      217.02     48.89 o
  -6   4  10       18.03        8.74     35.26 o
  -5   4  10       27.97       -9.89     27.17 o
  -4   4  10        1.03        0.28     12.98 o
  -3   4  10       53.12       50.01     16.17 o
  -2   4  10      256.58      275.29     25.69 o
  -1   4  10      199.21      219.89     23.01 o
   0   4  10       76.12      107.04     18.46 o
   1   4  10        6.78        0.12     16.26 o
   2   4  10       46.78      100.19     39.58 o
   3   4  10       17.94       37.07     27.84 o
   4   4  10       11.14        8.28     33.58 o
   5   4  10       22.26       86.62     40.59 o
 -10   5  10        8.11       77.20     60.86 o
  -9   5  10      239.47      368.27     98.49 o
  -8   5  10        3.29       10.56     44.46 o
  -7   5  10       70.13       67.23     31.69 o
  -6   5  10       80.45       56.24     20.92 o
  -5   5  10      242.20      249.96     23.86 o
  -4   5  10      503.46      475.26     30.45 o
  -3   5  10      204.55      198.08     20.64 o
  -2   5  10      170.02      135.23     19.80 o
  -1   5  10       83.49       98.84     17.79 o
   0   5  10      121.07      150.65     21.18 o
   1   5  10        3.10       13.97     18.70 o
   2   5  10      385.18      527.26     70.14 o
   3   5  10        9.59       10.30     29.06 o
   4   5  10       15.23       32.47     34.26 o
  -9   6  10      394.84      593.89    132.71 o
  -8   6  10        1.45       16.03     27.29 o
  -7   6  10      507.21      534.52     49.43 o
  -6   6  10      396.55      357.67     30.33 o
  -5   6  10      228.72      217.65     23.29 o
  -4   6  10      736.09      783.21     43.27 o
  -3   6  10     1083.00     1122.80     49.46 o
  -2   6  10      613.42      637.54     35.44 o
  -1   6  10      202.58      200.76     23.01 o
   0   6  10      205.50      188.30     22.44 o
   1   6  10        0.09       -6.06     17.68 o
   2   6  10      240.65      216.04     31.43 o
   3   6  10      283.84      346.87     54.14 o
   4   6  10      104.10      113.86     41.15 o
  -9   7  10       26.10       25.67     48.95 o
  -8   7  10       62.05        1.02     28.72 o
  -7   7  10        1.99      -18.92     40.30 o
  -6   7  10      220.24      169.85     29.73 o
  -5   7  10        0.93      -13.04     13.04 o
  -4   7  10      403.89      406.57     29.04 o
  -3   7  10      698.31      725.14     39.19 o
  -2   7  10       12.39       19.39     14.05 o
  -1   7  10       73.81       57.86     16.68 o
   0   7  10        0.01      -12.96     13.19 o
   1   7  10        6.71        6.91     17.09 o
   2   7  10        0.93      -23.60     23.60 o
   3   7  10      102.65       68.86     31.73 o
   4   7  10       19.96      -12.95     33.86 o
  -9   8  10      187.62      161.00     33.36 o
  -8   8  10        8.89       21.09     25.13 o
  -7   8  10      399.39      450.61     41.53 o
  -6   8  10      126.82       95.09     20.36 o
  -5   8  10       50.12       38.40     15.59 o
  -4   8  10      842.20      908.70     41.87 o
  -3   8  10       20.80        5.66     13.38 o
  -2   8  10      232.74      226.94     21.25 o
  -1   8  10       80.10       62.89     17.51 o
   0   8  10       24.78       41.11     16.58 o
   1   8  10      401.19      453.05     33.13 o
   2   8  10        5.07       -2.47     23.79 o
   3   8  10        7.92      -15.83     26.39 o
   4   8  10        5.55      -15.49     30.33 o
  -9   9  10        6.01      -43.96     47.42 o
  -8   9  10      149.65      125.45     45.79 o
  -7   9  10      528.72      552.61     46.04 o
  -6   9  10       56.94       18.15     22.81 o
  -5   9  10      108.19       92.67     19.66 o
  -4   9  10      221.48      206.73     21.87 o
  -3   9  10      112.53      116.29     18.35 o
  -2   9  10      207.78      202.41     20.96 o
  -1   9  10      860.89      786.09     70.56 o
   0   9  10       22.29       13.87     17.01 o
   1   9  10       35.70       62.85     22.18 o
   2   9  10       89.65       79.13     26.86 o
   3   9  10       33.14       15.21     29.13 o
   4   9  10      860.76     1137.75    151.02 o
  -8  10  10      114.09       93.70     30.64 o
  -7  10  10      313.61      292.43     54.82 o
  -6  10  10        3.38       -2.56     25.62 o
  -5  10  10       34.21       55.85     17.50 o
  -4  10  10      121.29      102.19     18.87 o
  -3  10  10        0.57       -5.54     14.46 o
  -2  10  10       73.56       91.06     17.97 o
  -1  10  10      176.67      168.67     22.83 o
   0  10  10       17.43       27.55     16.49 o
   1  10  10       71.35      102.16     22.47 o
   2  10  10       28.58       71.32     26.76 o
   3  10  10        0.66      -18.95     22.58 o
  -8  11  10       11.37      -41.70     44.00 o
  -7  11  10        3.17       -7.11     27.84 o
  -6  11  10       14.94       -5.11     23.92 o
  -5  11  10      218.54      258.82     27.52 o
  -4  11  10       35.34       -0.55     15.48 o
  -3  11  10       65.54       44.32     16.33 o
  -2  11  10        0.12      -13.16     13.16 o
  -1  11  10        2.37        8.84     16.97 o
   0  11  10      267.95      291.77     27.86 o
   1  11  10       19.96       21.33     24.50 o
   2  11  10      374.32      432.68     45.88 o
   3  11  10      176.02      236.22     61.71 o
  -8  12  10       18.71      -16.91     50.15 o
  -7  12  10        4.04      -38.54     38.54 o
  -6  12  10      405.54      386.58     41.70 o
  -5  12  10       83.47       36.14     24.67 o
  -4  12  10      195.26      202.76     24.39 o
  -3  12  10       16.90       11.46     15.42 o
  -2  12  10      582.53      613.46     36.10 o
  -1  12  10      149.54      169.69     23.40 o
   0  12  10        1.34        2.41     16.26 o
   1  12  10       62.55       92.23     33.84 o
   2  12  10        0.07        0.76     25.54 o
   3  12  10       25.62        3.85     39.48 o
  -7  13  10      138.91       94.56     43.60 o
  -6  13  10      118.32       47.80     29.09 o
  -5  13  10       33.03       13.83     25.56 o
  -4  13  10      259.30      283.46     32.47 o
  -3  13  10        2.83      -13.83     15.65 o
  -2  13  10      203.27      174.42     23.47 o
  -1  13  10       69.98       43.72     18.98 o
   0  13  10       24.29       21.88     22.24 o
   1  13  10       46.48       32.77     26.11 o
   2  13  10      223.03      298.35     65.24 o
  -6  14  10       53.61       60.59     29.31 o
  -5  14  10       32.24       46.45     26.31 o
  -4  14  10       36.87       16.24     26.76 o
  -3  14  10       23.91       -2.50     17.23 o
  -2  14  10      797.83      825.48     53.15 o
  -1  14  10        7.87      -10.03     21.30 o
   0  14  10       24.96       16.97     21.83 o
   1  14  10      107.45      166.23     53.76 o
   2  14  10       29.47       76.64     66.50 o
  -6  15  10      258.73      175.82     68.19 o
  -5  15  10        0.18       -7.73     28.34 o
  -4  15  10      128.57      143.17     32.27 o
  -3  15  10      145.45      173.06     29.16 o
  -2  15  10        5.05      -18.88     20.09 o
  -1  15  10      224.75      167.98     31.21 o
   0  15  10      181.78      204.63     38.61 o
   1  15  10        8.53      -47.90     52.97 o
  -4  16  10        0.19      -24.06     24.06 o
  -3  16  10        5.61      -20.02     23.36 o
  -2  16  10       23.66       -2.26     22.05 o
  -1  16  10        7.24        9.02     23.71 o
   0  16  10       24.22       40.01     67.06 o
  -3  17  10       83.93       55.70     40.45 o
  -2  17  10        3.38      -25.52     25.52 o
  -9   1  11        1.45      -34.94     34.94 o
  -8   1  11      118.85      122.14     56.68 o
  -7   1  11       22.63       45.08     41.40 o
  -6   1  11      274.35      275.61     30.34 o
  -5   1  11        1.66       -1.24     26.55 o
  -4   1  11      123.78      106.53     20.61 o
  -3   1  11        2.32       -1.31     14.04 o
  -2   1  11      244.38      220.00     23.70 o
  -1   1  11      114.07      105.00     18.76 o
   0   1  11       26.06       52.18     17.26 o
   1   1  11        0.20       13.40     15.88 o
   2   1  11        0.12       40.10     18.49 o
   3   1  11      118.99      131.32     26.85 o
   4   1  11       33.64      133.55     51.28 o
  -9   2  11       96.91       61.99     42.26 o
  -8   2  11      229.31      255.22     58.85 o
  -7   2  11       54.63       80.10     51.59 o
  -6   2  11        2.81       -8.94     41.08 o
  -5   2  11      104.69       89.30     29.93 o
  -4   2  11       39.75       28.62     36.31 o
  -3   2  11        9.03       12.40     21.80 o
  -2   2  11      198.48      201.27     23.27 o
  -1   2  11        0.11        8.88     18.63 o
   0   2  11       20.79       36.53     17.49 o
   1   2  11        0.03        8.37     19.93 o
   2   2  11      188.29      277.06     30.81 o
   3   2  11      139.12      182.88     27.84 o
  -9   3  11       16.66      -30.43     34.37 o
  -8   3  11        7.69       -6.20     35.50 o
  -7   3  11       26.58       22.61     36.78 o
  -6   3  11       23.42       45.42     54.54 o
  -5   3  11      106.21       80.87     53.85 o
  -4   3  11       16.68       -5.77     14.61 o
  -3   3  11      199.87      215.88     24.68 o
  -2   3  11      135.85      111.17     20.05 o
  -1   3  11       66.43       93.08     18.41 o
   0   3  11      330.35      308.63     29.23 o
   1   3  11       13.34       25.15     21.74 o
   2   3  11        0.17       -2.52     21.78 o
   3   3  11      145.31      215.18     66.26 o
  -9   4  11      134.01      530.84    131.86 o
  -8   4  11      475.51      538.66    154.12 o
  -7   4  11       22.31       44.90     29.40 o
  -6   4  11       47.02       -3.19     40.12 o
  -5   4  11       92.02       62.44     35.22 o
  -4   4  11      614.12      522.47     40.83 o
  -3   4  11       23.73       19.85     23.62 o
  -2   4  11      187.62      199.62     23.68 o
  -1   4  11       35.67       78.61     18.57 o
   0   4  11        0.17       -2.07     17.06 o
   1   4  11      133.03      192.61     51.86 o
   2   4  11        9.84       -7.50     21.86 o
   3   4  11       65.29       73.92     38.16 o
  -9   5  11       37.31      343.18    119.47 o
  -8   5  11      994.00     1070.03    282.61 o
  -7   5  11      259.84      324.81    110.16 o
  -6   5  11       62.53       66.36     63.12 o
  -5   5  11        4.21      -16.67     16.67 o
  -4   5  11        0.47       -8.89     22.45 o
  -3   5  11      423.11      483.62     35.09 o
  -2   5  11      476.74      475.11     34.78 o
  -1   5  11      132.05      149.98     22.61 o
   0   5  11      301.70      361.39     54.58 o
   1   5  11      155.64      244.63     44.18 o
   2   5  11       15.51       32.07     24.41 o
   3   5  11      321.53      293.05     81.43 o
  -8   6  11       15.75       84.69     99.46 o
  -7   6  11        1.42       26.25     47.05 o
  -6   6  11       18.22      -16.07     25.79 o
  -5   6  11      197.00      235.15     27.24 o
  -4   6  11        7.32       -0.10     25.05 o
  -3   6  11      241.57      283.58     28.11 o
  -2   6  11       88.07       76.85     19.42 o
  -1   6  11       18.11       23.15     16.56 o
   0   6  11      291.23      301.20     28.94 o
   1   6  11       30.32       59.94     24.69 o
   2   6  11       59.81       53.00     32.70 o
   3   6  11       58.40       67.61     38.19 o
  -8   7  11      188.68      235.60     68.47 o
  -7   7  11       47.38       62.98     81.99 o
  -6   7  11      546.50      614.03     41.51 o
  -5   7  11       29.72       23.10     18.31 o
  -4   7  11      175.83      180.45     26.80 o
  -3   7  11        3.97      -13.06     15.85 o
  -2   7  11       15.30       34.79     17.79 o
  -1   7  11      112.39      108.64     21.86 o
   0   7  11      181.86      250.94     48.61 o
   1   7  11      447.73      479.63     45.17 o
   2   7  11        3.49       15.08     32.87 o
  -8   8  11       99.70      145.14     38.23 o
  -7   8  11      299.66      272.97     48.16 o
  -6   8  11       32.64       11.29     20.62 o
  -5   8  11      253.52      250.92     26.85 o
  -4   8  11      269.58      317.39     28.75 o
  -3   8  11      118.93      118.80     20.93 o
  -2   8  11      112.34      125.70     21.08 o
  -1   8  11        0.03       -7.90     15.51 o
   0   8  11        9.05       40.59     17.92 o
   1   8  11        0.31       10.48     22.41 o
   2   8  11       49.52       24.90     89.88 o
  -8   9  11       38.76       28.18     59.17 o
  -7   9  11        0.12      -26.21     26.21 o
  -6   9  11       20.24        8.06     25.86 o
  -5   9  11      111.76      172.25     24.17 o
  -4   9  11       25.56       14.19     17.20 o
  -3   9  11       20.27       -2.54     16.11 o
  -2   9  11       58.75       42.17     22.08 o
  -1   9  11      342.40      399.92     33.32 o
   0   9  11      112.54      122.51     22.23 o
   1   9  11      455.64      351.85     47.40 o
  -7  10  11      182.49      140.82     37.88 o
  -6  10  11      251.49      307.36     54.12 o
  -5  10  11      283.92      320.15     39.34 o
  -4  10  11      180.08      177.95     25.25 o
  -3  10  11      123.03       81.81     20.65 o
  -2  10  11      928.23      934.04     66.75 o
  -1  10  11      114.10      135.26     23.99 o
   0  10  11       46.57       81.77     25.93 o
   1  10  11        3.57       21.40     44.09 o
   2  10  11      154.18      171.87     85.09 o
  -7  11  11      197.38      222.59     81.15 o
  -6  11  11       24.81       48.54     35.05 o
  -5  11  11      148.27      180.18     29.00 o
  -4  11  11      244.22      276.09     29.59 o
  -3  11  11       63.98       47.03     19.85 o
  -2  11  11       79.67       89.72     22.08 o
  -1  11  11      317.01      343.56     32.92 o
   0  11  11      117.51      129.60     24.60 o
   1  11  11        3.11       58.61     83.96 o
  -6  12  11       19.65       34.47     49.03 o
  -5  12  11      161.52      116.90     29.24 o
  -4  12  11       11.56       -0.28     17.47 o
  -3  12  11      178.40      132.32     22.47 o
  -2  12  11        0.13      -13.97     16.86 o
  -1  12  11       28.18       20.41     32.80 o
   0  12  11      155.93       82.78     32.92 o
   1  12  11        5.56      -41.14     78.33 o
  -6  13  11       98.64       93.05     41.02 o
  -5  13  11       11.74       -1.62     32.97 o
  -4  13  11      192.57      225.19     26.25 o
  -3  13  11       65.56       68.59     20.96 o
  -2  13  11       38.93       20.50     18.82 o
  -1  13  11      162.65      158.84     25.93 o
   0  13  11       15.21       -2.95     32.06 o
  -5  14  11       26.99       65.93     50.72 o
  -4  14  11      181.72      205.99     31.64 o
  -3  14  11        0.04       -5.20     18.17 o
  -2  14  11        0.96      -21.13     21.13 o
  -1  14  11       33.35       -3.71     31.36 o
  -3  15  11        1.35      -49.03     49.03 o
  -8   0  12       36.78       -3.63     79.17 o
  -7   0  12        9.58      -35.22     69.88 o
  -6   0  12      166.22      152.66    102.84 o
  -5   0  12      347.59      287.64     43.47 o
  -4   0  12       84.37       82.82     28.43 o
  -3   0  12        0.29      -18.72     18.72 o
  -2   0  12      756.54      697.78     61.26 o
  -1   0  12       15.75       17.69     23.19 o
   0   0  12       34.60       37.37     34.09 o
   1   0  12       28.12       49.80     30.07 o
   2   0  12      125.42      147.92     38.85 o
  -8   1  12        0.06       -4.98     23.06 o
  -7   1  12        2.25      -41.35     41.35 o
  -6   1  12        1.93      -13.37     31.68 o
  -5   1  12        3.52      -23.75     23.75 o
  -4   1  12       27.60        1.83     17.49 o
  -3   1  12        6.60        0.73     14.24 o
  -2   1  12        7.98       -2.07     13.83 o
  -1   1  12      562.86      553.42     51.08 o
   0   1  12      100.21       98.04     26.03 o
   1   1  12       47.62       60.69     24.56 o
   2   1  12       30.28       76.48     27.57 o
  -8   2  12      171.41      169.61     47.16 o
  -7   2  12       33.10       39.85     33.70 o
  -6   2  12       61.57       87.19     25.89 o
  -5   2  12       82.47       28.90     32.65 o
  -4   2  12        3.11        2.51     14.91 o
  -3   2  12      614.98      603.06     67.63 o
  -2   2  12       22.19       19.30     15.43 o
  -1   2  12        2.60       18.07     16.13 o
   0   2  12       47.29       32.17     18.02 o
   1   2  12      338.50      404.14     37.04 o
   2   2  12        1.08        3.92     24.97 o
  -8   3  12        0.11      301.48    117.78 o
  -7   3  12      599.94      682.56     80.02 o
  -6   3  12        4.93       18.29     63.95 o
  -5   3  12      136.74      150.51     43.92 o
  -4   3  12       24.55       17.19     28.80 o
  -3   3  12       10.71       14.47     16.54 o
  -2   3  12      762.12      714.89     44.65 o
  -1   3  12      350.66      406.46     34.05 o
   0   3  12      262.10      250.70     35.71 o
   1   3  12       25.50       77.77     24.73 o
   2   3  12      185.08      336.54     82.78 o
  -8   4  12        7.38      409.12    122.85 o
  -7   4  12       91.20       53.65     74.99 o
  -6   4  12       26.23      -25.74     46.58 o
  -5   4  12       25.28        9.58     39.04 o
  -4   4  12       63.88       62.61     21.39 o
  -3   4  12        0.05       -1.99     21.32 o
  -2   4  12       10.53       -1.39     14.99 o
  -1   4  12       25.78        0.33     19.43 o
   0   4  12       20.63       12.92     17.13 o
   1   4  12       25.92       80.35     51.58 o
   2   4  12        2.03       10.71     41.70 o
  -7   5  12      114.61      136.11     50.81 o
  -6   5  12        0.15       43.14     42.84 o
  -5   5  12       18.91       11.25     40.92 o
  -4   5  12       27.19       42.58     21.47 o
  -3   5  12      230.04      234.51     27.61 o
  -2   5  12       67.55       88.76     22.21 o
  -1   5  12       41.58       73.58     28.22 o
   0   5  12       74.92      108.57     38.83 o
   1   5  12        9.46        8.19     21.98 o
  -7   6  12       82.74      317.83    102.00 o
  -6   6  12      230.75      295.14     72.02 o
  -5   6  12        0.51        1.24     44.86 o
  -4   6  12       46.77       55.20     35.46 o
  -3   6  12      522.13      510.48     63.61 o
  -2   6  12      292.90      305.59     31.60 o
  -1   6  12        0.24       26.69     21.70 o
   0   6  12       79.66       41.45     32.75 o
   1   6  12      260.67      629.20    285.42 o
  -6   7  12       99.72       91.75     24.55 o
  -5   7  12        3.25        9.15     18.29 o
  -4   7  12       51.15       22.52     23.99 o
  -3   7  12       31.07        4.44     21.78 o
  -2   7  12       63.09       86.82     22.52 o
  -1   7  12      200.89      277.23     30.35 o
   0   7  12        0.51       14.68     22.64 o
   1   7  12        9.17       25.92     39.45 o
  -6   8  12      333.05      432.25     56.08 o
  -5   8  12        1.20       12.74     24.82 o
  -4   8  12      729.15      683.56     49.70 o
  -3   8  12      186.87      167.97     26.08 o
  -2   8  12        2.09        4.21     18.06 o
  -1   8  12      142.72      181.16     27.46 o
   0   8  12        7.05       -2.25     34.37 o
  -5   9  12      184.71      236.87     39.34 o
  -4   9  12       19.15        7.91     19.75 o
  -3   9  12      182.13      205.21     33.43 o
  -2   9  12       78.28       92.82     23.85 o
  -1   9  12      189.14      219.05     29.49 o
   0   9  12       43.18      -20.85     33.81 o
  -5  10  12       34.36       48.59     29.68 o
  -4  10  12       66.19       39.76     22.77 o
  -3  10  12       31.67       14.52     20.81 o
  -2  10  12      112.51       81.02     23.95 o
  -1  10  12        2.25       13.08     26.80 o
  -5  11  12       70.64       63.89     36.29 o
  -4  11  12       46.89       37.53     27.87 o
  -3  11  12       31.78       33.27     31.35 o
  -2  11  12       22.56       18.85     25.74 o
  -1  11  12        0.10        0.60     28.81 o
  -3  12  12       37.74        7.33     50.15 o
  -6   1  13      131.66       45.37     51.34 o
  -5   1  13       27.59      -26.19     26.19 o
  -4   1  13        1.65      -27.25     27.25 o
  -3   1  13       11.58        1.42     17.36 o
  -2   1  13       82.78       74.55     21.12 o
  -1   1  13        1.94       12.40     35.50 o
  -6   2  13        1.02      -55.55     79.17 o
  -5   2  13       37.85        5.69     23.98 o
  -4   2  13      112.83       78.99     22.93 o
  -3   2  13        4.95      -10.12     15.34 o
  -2   2  13        7.23        5.24     17.98 o
  -6   3  13       20.06       -8.37     75.51 o
  -5   3  13        0.49      -26.19     43.90 o
  -4   3  13        8.92        3.59     18.17 o
  -3   3  13      294.28      249.10     29.39 o
  -2   3  13        0.01        3.49     23.14 o
  -1   3  13        1.20        8.45     34.37 o
  -6   4  13        0.35      -64.77     67.62 o
  -5   4  13        0.91      -15.47     53.82 o
  -4   4  13      119.10       71.38     24.34 o
  -3   4  13      145.27      164.18     26.01 o
  -2   4  13      120.54      153.28     46.77 o
  -5   5  13        0.04        8.14     75.79 o
  -4   5  13       12.09      -21.16     24.50 o
  -3   5  13      127.59       81.15     43.95 o
  -5   6  13      136.42       72.13     46.21 o
  -4   6  13       31.72       12.96     38.88 o
 
